# Supplementary material for: Genetic Diversity and Differentiation Among Guatemalan Cardamom (Elettaria cardamomum (L.) Maton) Accessions
Source: Plants (Basel). 2026 Feb 20;15(4):655. doi: 10.3390/plants15040655 (PMC12944064; doi:10.3390/plants15040655)
Supplement: Supplementary file 1 [file plants-15-00655-s001.zip]

Archive with 8 entries (8 files):
- Figure S1 - 3 Examples of PAGE gels by marker.pdf
- Table S1 Microsatellites genetic diversity per band.xlsx
- Table S2 STRUCTURE K2 K3 K4.xlsx
- Table S3 PC Eigen vectorsand correlation.xlsx
- Table S4 Band frequency of cardamom genetic groups.xlsx
- Table S5 Dendrograms without admixed.xlsx
- Table S6 Collection database.xlsx
- Table S7 Allele database.xlsx
