# Supplementary material for: Genetic Diversity and Differentiation Among Guatemalan Cardamom (Elettaria cardamomum (L.) Maton) Accessions
Source: Plants (Basel). 2026 Feb 20;15(4):655. doi: 10.3390/plants15040655 (PMC12944064; doi:10.3390/plants15040655)
Supplement: Supplementary file 1 [file plants-15-00655-s001.zip › Table S1 Microsatellites genetic diversity per band.xlsx]

## Sheet: Hoja1
Microsatellite type	Primer	Na	Total number of bands	I	h	uh	PIC	Band code per primer	I	h	uh	PIC
SSR	ECMG23	6	-	0.235925	0.186381	0.145867	0.146508	A	0.272185	0.149961	0.152128	0.152778
								B	0.16715	0.0813802	0.0825022	0.0862027
								C	0.691208	0.498063	0.505123	0.499132
								D	0.151863	0.0775071	0.0785351	0.0862027
								E	0.0838517	0.0360967	0.0366475	0.0341194
								F	0.04929	0.0199888	0.0202651	0.0206163
	ECMG26	7	-	0.427793	0.283471	0.287513	0.318886	A	0.529587	0.350078	0.355103	0.413194
								B	0.522686	0.344874	0.349827	0.410277
								C	0.358042	0.224145	0.22744	0.249132
								D	0.302367	0.177801	0.180388	0.186632
								E	0.653676	0.461338	0.467855	0.492188
								F	0.597131	0.412914	0.418651	0.46699
								G	0.0310627	0.0131483	0.0133284	0.0137924
	ECMG28	5	-	0.349897	0.216089	0.219172	0.223568	A	0.357263	0.207527	0.210512	0.208237
								B	0.357263	0.207527	0.210512	0.208237
								C	0.117477	0.0619379	0.0627957	0.0670332
								D	0.661497	0.468818	0.475476	0.499132
								F	0.255987	0.134634	0.136564	0.1352
	ECM47a	12	-	0.397259	0.255048	0.258604	0.272302	A	0.560991	0.374053	0.379361	0.375
								B	0.421102	0.270235	0.273908	0.29591
								C	0.583718	0.396752	0.402365	0.416064
								D	0.664908	0.472252	0.478925	0.499976
								E	0.502791	0.32872	0.333257	0.360725
								F	0.493727	0.328375	0.332854	0.381848
								G	0.473677	0.309764	0.313992	0.349513
								H	0.267143	0.141933	0.143889	0.146967
								I	0.34599	0.196399	0.199184	0.197531
								J	0.354613	0.202203	0.205065	0.202908
								K	0.0624565	0.0264716	0.0268368	0.027392
								L	0.0359907	0.0134209	0.0136061	0.0137924
EST-SSR	CaSSR26	7	-	0.272085	0.163148	0.165435	0.180163	A	0.38819	0.236125	0.239355	0.258873
								B	0.549181	0.364787	0.369923	0.375
								C	0.110642	0.0513773	0.0520826	0.0540123
								D	0.110642	0.0513773	0.0520826	0.0540123
								E	0.110642	0.0513773	0.0520826	0.0540123
								F	0.144062	0.0693753	0.0703144	0.0734713
								G	0.491234	0.317615	0.322203	0.391758
	CaSSR35	6	-	0.400532	0.273435	0.277306	0.295219	A	0.0607491	0.026369	0.0267339	0.027392
								B	0.129613	0.0753463	0.0763915	0.0862027
								C	0.682609	0.489517	0.496462	0.494575
								D	0.682609	0.489517	0.496462	0.494575
								E	0.310598	0.190426	0.193059	0.244189
								F	0.537012	0.369437	0.374725	0.424383
ISSR	S817	-	24	0.189352	0.120855	0.122466	0.280254	A	0.302948	0.19602	0.19862	0.482422
								B	0.270065	0.180058	0.182441	0.489366
								C	0.241577	0.160199	0.162306	0.476828
								D	0.325378	0.219493	0.222412	0.489366
								E	0.243308	0.161925	0.164054	0.465181
								F	0.33429	0.227025	0.230056	0.499132
								G	0.204021	0.13782	0.139619	0.465181
								H	0.406378	0.276587	0.280299	0.499783
								I	0.203609	0.137409	0.139203	0.455416
								J	0.200632	0.134296	0.136052	0.446735
								K	0.391372	0.262289	0.265802	0.497589
								L	0.258593	0.172882	0.175161	0.475309
								M	0.234372	0.155761	0.157807	0.46142
								N	0.103562	0.0551177	0.0558775	0.0605469
								O	0.0180944	0.00675549	0.00684932	0.00692033
								P	0.103562	0.0551177	0.0558775	0.0605469
								Q	0.176681	0.098961	0.100326	0.111087
								R	0.110504	0.060372	0.0612048	0.0670332
								S	0.103562	0.0551177	0.0558775	0.0605469
								T	0.0180944	0.00675549	0.00684932	0.00692033
								U	0.0525709	0.0255661	0.0259163	0.027392
								V	0.13136	0.0687193	0.0696656	0.0734713
								W	0.0739156	0.0328518	0.0333056	0.0341194
								X	0.0359907	0.0134209	0.0136061	0.0137924
	S829	-	15	0.238815	0.154512	0.156589	0.483359	A	0.212007	0.120603	0.122233	0.499783
								B	0.212007	0.120603	0.122233	0.499783
								C	0.212007	0.120603	0.122233	0.499783
								D	0.151614	0.103961	0.105311	0.494575
								E	0.15431	0.106509	0.107892	0.493827
								F	0.156814	0.108892	0.110306	0.493031
								G	0.214961	0.143709	0.145589	0.476828
								H	0.215619	0.144366	0.146255	0.470462
								I	0.311655	0.216709	0.219589	0.446735
								J	0.261774	0.174388	0.176691	0.446735
								K	0.261774	0.174388	0.176691	0.446735
								L	0.163206	0.115056	0.11655	0.490355
								M	0.336828	0.213228	0.216197	0.499397
								N	0.364447	0.23239	0.235656	0.497082
								O	0.353204	0.222282	0.225416	0.495274
	S842	-	21	0.346793	0.223485	0.226644	0.229846	A	0.595632	0.407125	0.412895	0.418885
								B	0.595632	0.407125	0.412895	0.418885
								C	0.617616	0.427963	0.434056	0.439718
								D	0.422812	0.263285	0.2671	0.273124
								E	0.679876	0.486943	0.493849	0.496528
								F	0.149126	0.0673709	0.068337	0.0670332
								G	0.388981	0.22971	0.232932	0.234158
								H	0.0704328	0.0284527	0.0288766	0.027392
								I	0.401558	0.24415	0.247587	0.254027
								J	0.677004	0.484018	0.490875	0.495274
								K	0.682384	0.489339	0.496278	0.499904
								L	0.320729	0.182534	0.18504	0.192106
								M	0.335951	0.195408	0.198091	0.208237
								N	0.0298117	0.0124918	0.012654	0.0137924
								O	0.0171483	0.00632807	0.00641026	0.00692033
								P	0.602436	0.412988	0.418833	0.421658
								Q	0.11836	0.0533087	0.0540632	0.0540123
								R	0.0424146	0.0194485	0.0197149	0.0206163
								S	0.338206	0.194186	0.196878	0.202908
								T	0.098275	0.0405076	0.0410807	0.0407986
								U	0.098275	0.0405076	0.0410807	0.0407986
	S820	-	11	0.443097	0.293403	0.297585	0.327042	A	0.607548	0.420217	0.426155	0.472126
								B	0.622078	0.432239	0.438363	0.493031
								C	0.622319	0.432024	0.438156	0.497082
								D	0.620308	0.430513	0.436614	0.493827
								E	0.521895	0.342495	0.347326	0.404297
								F	0.08618	0.0337233	0.0341966	0.0341194
								G	0.08618	0.0337233	0.0341966	0.0341194
								H	0.543321	0.360441	0.365638	0.381848
								I	0.523464	0.34344	0.348408	0.364366
								J	0.539147	0.356931	0.362088	0.381848
								K	0.101628	0.041686	0.0422924	0.0407986
	S836	-	21	0.179516	0.107221	0.10867	0.122983	A	0.540826	0.376284	0.381416	0.444444
								B	0.156213	0.0712886	0.0722706	0.0734713
								C	0.265731	0.152278	0.15434	0.164255
								D	0.0359907	0.0134209	0.0136061	0.0137924
								E	0.21902	0.126382	0.12809	0.141107
								F	0.200659	0.111745	0.11325	0.12324
								G	0.229529	0.142589	0.144511	0.164255
								H	0.0352428	0.0130836	0.0132596	0.0137924
								I	0.0479062	0.0192473	0.0195033	0.0206163
								J	0.0352428	0.0130836	0.0132596	0.0137924
								K	0.234307	0.146718	0.148697	0.169922
								L	0.291546	0.187647	0.190178	0.223934
								M	0.291546	0.187647	0.190178	0.223934
								N	0.295764	0.191345	0.193924	0.22907
								O	0.218823	0.133753	0.135556	0.152778
								P	0.212858	0.129069	0.130811	0.146967
								Q	0.213422	0.12925	0.13099	0.146967
								R	0.0686627	0.0310816	0.0314913	0.0341194
								S	0.0588504	0.0252466	0.0255806	0.027392
								T	0.0588504	0.0252466	0.0255806	0.027392
								U	0.0588504	0.0252466	0.0255806	0.027392
