# Supplementary material for: Genetic Diversity and Differentiation Among Guatemalan Cardamom (Elettaria cardamomum (L.) Maton) Accessions
Source: Plants (Basel). 2026 Feb 20;15(4):655. doi: 10.3390/plants15040655 (PMC12944064; doi:10.3390/plants15040655)
Supplement: Supplementary file 1 [file plants-15-00655-s001.zip › Table S2 STRUCTURE K2 K3 K4.xlsx]

## Sheet: K2
Short code	K2 (1)	K2 (2)	GG
975	0.9955	0.0045	GG1
980	0.9955	0.0045	GG1
991	0.9954	0.0046	GG1
963	0.9952	0.0048	GG1
965	0.9952	0.0048	GG1
967	0.9952	0.0048	GG1
976	0.9952	0.0048	GG1
984	0.9952	0.0048	GG1
988	0.9952	0.0048	GG1
970	0.9951	0.0049	GG1
989	0.9951	0.0049	GG1
992	0.9951	0.0049	GG1
961	0.995	0.005	GG1
964	0.995	0.005	GG1
966	0.995	0.005	GG1
953	0.9949	0.0051	GG1
982	0.9949	0.0051	GG1
1029	0.9948	0.0052	GG1
952	0.9946	0.0054	GG1
978	0.9946	0.0054	GG1
986	0.9946	0.0054	GG1
1038	0.9946	0.0054	GG1
990	0.9945	0.0055	GG1
995	0.9944	0.0056	GG1
996	0.9944	0.0056	GG1
979	0.9943	0.0057	GG1
969	0.9942	0.0058	GG1
971	0.9942	0.0058	GG1
1034	0.9942	0.0058	GG1
959	0.9941	0.0059	GG1
950	0.994	0.006	GG1
951	0.994	0.006	GG1
997	0.994	0.006	GG1
1042	0.994	0.006	GG1
960	0.9939	0.0061	GG1
983	0.9939	0.0061	GG1
954	0.9938	0.0062	GG1
974	0.9936	0.0064	GG1
1032	0.9936	0.0064	GG1
1036	0.9936	0.0064	GG1
981	0.9934	0.0066	GG1
734	0.9933	0.0067	GG1
973	0.9932	0.0068	GG1
937	0.9924	0.0076	GG1
955	0.9906	0.0094	GG1
710	0.9891	0.0109	GG1
711	0.9888	0.0112	GG1
994	0.9869	0.0131	GG1
1035	0.9831	0.0169	GG1
935	0.9822	0.0178	GG1
956	0.9814	0.0186	GG1
864	0.9812	0.0188	GG1
1040	0.9792	0.0208	GG1
977	0.9761	0.0239	GG1
1041	0.9759	0.0241	GG1
972	0.9752	0.0248	GG1
1037	0.9735	0.0265	GG1
1030	0.9729	0.0271	GG1
993	0.9693	0.0307	GG1
1031	0.9658	0.0342	GG1
807	0.9646	0.0354	GG1
957	0.9645	0.0355	GG1
985	0.888	0.112	GG1
708	0.8353	0.1647	GG1
677	0.8154	0.1846	GG1
823	0.7898	0.2102	GG1
933	0.7797	0.2203	GG1
932	0.7662	0.2338	GG1
735	0.764	0.236	GG1
797	0.0039	0.9961	GG2
776	0.0049	0.9951	GG2
798	0.005	0.995	GG2
787	0.0053	0.9947	GG2
792	0.0054	0.9946	GG2
790	0.0057	0.9943	GG2
778	0.0058	0.9942	GG2
752	0.0059	0.9941	GG2
838	0.0059	0.9941	GG2
791	0.0062	0.9938	GG2
751	0.0063	0.9937	GG2
852	0.0063	0.9937	GG2
834	0.0064	0.9936	GG2
836	0.0065	0.9935	GG2
840	0.0066	0.9934	GG2
782	0.0067	0.9933	GG2
796	0.0069	0.9931	GG2
744	0.0073	0.9927	GG2
754	0.0073	0.9927	GG2
841	0.0073	0.9927	GG2
689	0.0075	0.9925	GG2
769	0.0075	0.9925	GG2
837	0.0076	0.9924	GG2
727	0.0078	0.9922	GG2
833	0.0078	0.9922	GG2
688	0.008	0.992	GG2
707	0.0082	0.9918	GG2
730	0.0083	0.9917	GG2
853	0.0085	0.9915	GG2
839	0.0087	0.9913	GG2
845	0.0087	0.9913	GG2
712	0.0089	0.9911	GG2
714	0.009	0.991	GG2
835	0.009	0.991	GG2
691	0.0092	0.9908	GG2
854	0.0094	0.9906	GG2
855	0.0094	0.9906	GG2
725	0.0095	0.9905	GG2
687	0.0096	0.9904	GG2
733	0.0097	0.9903	GG2
731	0.01	0.99	GG2
693	0.0101	0.9899	GG2
736	0.0105	0.9895	GG2
788	0.0105	0.9895	GG2
692	0.0106	0.9894	GG2
722	0.0106	0.9894	GG2
794	0.0109	0.9891	GG2
847	0.0111	0.9889	GG2
768	0.0115	0.9885	GG2
848	0.0116	0.9884	GG2
844	0.0117	0.9883	GG2
737	0.0125	0.9875	GG2
738	0.0144	0.9856	GG2
721	0.0146	0.9854	GG2
851	0.0151	0.9849	GG2
705	0.0175	0.9825	GG2
857	0.0193	0.9807	GG2
771	0.024	0.976	GG2
946	0.0246	0.9754	GG2
859	0.0357	0.9643	GG2
690	0.0378	0.9622	GG2
695	0.0382	0.9618	GG2
694	0.0385	0.9615	GG2
686	0.0395	0.9605	GG2
747	0.044	0.956	GG2
699	0.0445	0.9555	GG2
698	0.0459	0.9541	GG2
929	0.0485	0.9515	GG2
697	0.0526	0.9474	GG2
856	0.0527	0.9473	GG2
849	0.0562	0.9438	GG2
772	0.0563	0.9437	GG2
709	0.0567	0.9433	GG2
704	0.0589	0.9411	GG2
702	0.0647	0.9353	GG2
706	0.0656	0.9344	GG2
850	0.0836	0.9164	GG2
775	0.096	0.904	GG2
696	0.0992	0.9008	GG2
795	0.0994	0.9006	GG2
749	0.1117	0.8883	GG2
742	0.1166	0.8834	GG2
938	0.1217	0.8783	GG2
703	0.1236	0.8764	GG2
784	0.1285	0.8715	GG2
781	0.1369	0.8631	GG2
700	0.1412	0.8588	GG2
774	0.142	0.858	GG2
785	0.1446	0.8554	GG2
723	0.153	0.847	GG2
802	0.1559	0.8441	GG2
786	0.1606	0.8394	GG2
757	0.1618	0.8382	GG2
779	0.1658	0.8342	GG2
804	0.1673	0.8327	GG2
799	0.1685	0.8315	GG2
783	0.1719	0.8281	GG2
793	0.172	0.828	GG2
789	0.174	0.826	GG2
739	0.1769	0.8231	GG2
800	0.1782	0.8218	GG2
801	0.1867	0.8133	GG2
806	0.2063	0.7937	GG2
764	0.2169	0.7831	GG2
805	0.2377	0.7623	GG2
753	0.2677	0.7323	Admixed
947	0.269	0.731	Admixed
750	0.2887	0.7113	Admixed
780	0.3024	0.6976	Admixed
766	0.3108	0.6892	Admixed
813	0.3112	0.6888	Admixed
824	0.3141	0.6859	Admixed
945	0.3178	0.6822	Admixed
762	0.3227	0.6773	Admixed
809	0.3265	0.6735	Admixed
755	0.3269	0.6731	Admixed
863	0.3287	0.6713	Admixed
803	0.3303	0.6697	Admixed
761	0.3404	0.6596	Admixed
812	0.3418	0.6582	Admixed
816	0.3509	0.6491	Admixed
865	0.3582	0.6418	Admixed
842	0.3849	0.6151	Admixed
777	0.3963	0.6037	Admixed
756	0.397	0.603	Admixed
719	0.4145	0.5855	Admixed
811	0.4199	0.5801	Admixed
815	0.424	0.576	Admixed
770	0.4252	0.5748	Admixed
718	0.4255	0.5745	Admixed
817	0.4261	0.5739	Admixed
716	0.4306	0.5694	Admixed
831	0.4331	0.5669	Admixed
814	0.4349	0.5651	Admixed
930	0.4365	0.5635	Admixed
746	0.4379	0.5621	Admixed
715	0.441	0.559	Admixed
810	0.4452	0.5548	Admixed
843	0.447	0.553	Admixed
808	0.4543	0.5457	Admixed
934	0.4544	0.5456	Admixed
858	0.4547	0.5453	Admixed
860	0.4548	0.5452	Admixed
987	0.4556	0.5444	Admixed
681	0.4584	0.5416	Admixed
828	0.4599	0.5401	Admixed
829	0.4602	0.5398	Admixed
740	0.4627	0.5373	Admixed
760	0.4689	0.5311	Admixed
827	0.4729	0.5271	Admixed
748	0.4821	0.5179	Admixed
701	0.4834	0.5166	Admixed
765	0.4844	0.5156	Admixed
958	0.4876	0.5124	Admixed
767	0.4949	0.5051	Admixed
962	0.4957	0.5043	Admixed
944	0.4962	0.5038	Admixed
763	0.4983	0.5017	Admixed
713	0.5021	0.4979	Admixed
818	0.5061	0.4939	Admixed
931	0.5075	0.4925	Admixed
720	0.5123	0.4877	Admixed
673	0.5129	0.4871	Admixed
758	0.5141	0.4859	Admixed
671	0.5143	0.4857	Admixed
821	0.5145	0.4855	Admixed
664	0.5152	0.4848	Admixed
684	0.5185	0.4815	Admixed
943	0.5212	0.4788	Admixed
728	0.5217	0.4783	Admixed
678	0.5261	0.4739	Admixed
846	0.5272	0.4728	Admixed
683	0.528	0.472	Admixed
665	0.5299	0.4701	Admixed
724	0.532	0.468	Admixed
661	0.5326	0.4674	Admixed
819	0.5329	0.4671	Admixed
825	0.5359	0.4641	Admixed
682	0.5363	0.4637	Admixed
942	0.5366	0.4634	Admixed
861	0.5368	0.4632	Admixed
743	0.5382	0.4618	Admixed
717	0.5399	0.4601	Admixed
676	0.5428	0.4572	Admixed
670	0.5434	0.4566	Admixed
759	0.5444	0.4556	Admixed
729	0.545	0.455	Admixed
666	0.5467	0.4533	Admixed
675	0.5495	0.4505	Admixed
667	0.5501	0.4499	Admixed
669	0.5529	0.4471	Admixed
830	0.5539	0.4461	Admixed
968	0.5544	0.4456	Admixed
672	0.5548	0.4452	Admixed
741	0.5585	0.4415	Admixed
680	0.5607	0.4393	Admixed
679	0.5609	0.4391	Admixed
941	0.5616	0.4384	Admixed
662	0.5653	0.4347	Admixed
832	0.5668	0.4332	Admixed
732	0.5669	0.4331	Admixed
862	0.5715	0.4285	Admixed
674	0.5747	0.4253	Admixed
822	0.5804	0.4196	Admixed
668	0.5966	0.4034	Admixed
773	0.6127	0.3873	Admixed
949	0.6219	0.3781	Admixed
726	0.6227	0.3773	Admixed
685	0.6324	0.3676	Admixed
1033	0.6344	0.3656	Admixed
663	0.6432	0.3568	Admixed
820	0.6591	0.3409	Admixed
948	0.6839	0.3161	Admixed
745	0.6966	0.3034	Admixed
936	0.7024	0.2976	Admixed
939	0.7142	0.2858	Admixed
1039	0.7265	0.2735	Admixed
940	0.74	0.26	Admixed
826	0.7544	0.2456	Admixed

## Sheet: K2 order of accesion
Accession	K2 (1)	K2 (2)	GG	GG Code
661	0.5326	0.4674	Admixed	0
662	0.5653	0.4347	Admixed	0
663	0.6432	0.3568	Admixed	0
664	0.5152	0.4848	Admixed	0
665	0.5299	0.4701	Admixed	0
666	0.5467	0.4533	Admixed	0
667	0.5501	0.4499	Admixed	0
668	0.5966	0.4034	Admixed	0
669	0.5529	0.4471	Admixed	0
670	0.5434	0.4566	Admixed	0
671	0.5143	0.4857	Admixed	0
672	0.5548	0.4452	Admixed	0
673	0.5129	0.4871	Admixed	0
674	0.5747	0.4253	Admixed	0
675	0.5495	0.4505	Admixed	0
676	0.5428	0.4572	Admixed	0
677	0.8154	0.1846	GG1	1
678	0.5261	0.4739	Admixed	0
679	0.5609	0.4391	Admixed	0
680	0.5607	0.4393	Admixed	0
681	0.4584	0.5416	Admixed	0
682	0.5363	0.4637	Admixed	0
683	0.528	0.472	Admixed	0
684	0.5185	0.4815	Admixed	0
685	0.6324	0.3676	Admixed	0
686	0.0395	0.9605	GG2	2
687	0.0096	0.9904	GG2	2
688	0.008	0.992	GG2	2
689	0.0075	0.9925	GG2	2
690	0.0378	0.9622	GG2	2
691	0.0092	0.9908	GG2	2
692	0.0106	0.9894	GG2	2
693	0.0101	0.9899	GG2	2
694	0.0385	0.9615	GG2	2
695	0.0382	0.9618	GG2	2
696	0.0992	0.9008	GG2	2
697	0.0526	0.9474	GG2	2
698	0.0459	0.9541	GG2	2
699	0.0445	0.9555	GG2	2
700	0.1412	0.8588	GG2	2
701	0.4834	0.5166	Admixed	0
702	0.0647	0.9353	GG2	2
703	0.1236	0.8764	GG2	2
704	0.0589	0.9411	GG2	2
705	0.0175	0.9825	GG2	2
706	0.0656	0.9344	GG2	2
707	0.0082	0.9918	GG2	2
708	0.8353	0.1647	GG1	1
709	0.0567	0.9433	GG2	2
710	0.9891	0.0109	GG1	1
711	0.9888	0.0112	GG1	1
712	0.0089	0.9911	GG2	2
713	0.5021	0.4979	Admixed	0
714	0.009	0.991	GG2	2
715	0.441	0.559	Admixed	0
716	0.4306	0.5694	Admixed	0
717	0.5399	0.4601	Admixed	0
718	0.4255	0.5745	Admixed	0
719	0.4145	0.5855	Admixed	0
720	0.5123	0.4877	Admixed	0
721	0.0146	0.9854	GG2	2
722	0.0106	0.9894	GG2	2
723	0.153	0.847	GG2	2
724	0.532	0.468	Admixed	0
725	0.0095	0.9905	GG2	2
726	0.6227	0.3773	Admixed	0
727	0.0078	0.9922	GG2	2
728	0.5217	0.4783	Admixed	0
729	0.545	0.455	Admixed	0
730	0.0083	0.9917	GG2	2
731	0.01	0.99	GG2	2
732	0.5669	0.4331	Admixed	0
733	0.0097	0.9903	GG2	2
734	0.9933	0.0067	GG1	1
735	0.764	0.236	GG1	1
736	0.0105	0.9895	GG2	2
737	0.0125	0.9875	GG2	2
738	0.0144	0.9856	GG2	2
739	0.1769	0.8231	GG2	2
740	0.4627	0.5373	Admixed	0
741	0.5585	0.4415	Admixed	0
742	0.1166	0.8834	GG2	2
743	0.5382	0.4618	Admixed	0
744	0.0073	0.9927	GG2	2
745	0.6966	0.3034	Admixed	0
746	0.4379	0.5621	Admixed	0
747	0.044	0.956	GG2	2
748	0.4821	0.5179	Admixed	0
749	0.1117	0.8883	GG2	2
750	0.2887	0.7113	Admixed	0
751	0.0063	0.9937	GG2	2
752	0.0059	0.9941	GG2	2
753	0.2677	0.7323	Admixed	0
754	0.0073	0.9927	GG2	2
755	0.3269	0.6731	Admixed	0
756	0.397	0.603	Admixed	0
757	0.1618	0.8382	GG2	2
758	0.5141	0.4859	Admixed	0
759	0.5444	0.4556	Admixed	0
760	0.4689	0.5311	Admixed	0
761	0.3404	0.6596	Admixed	0
762	0.3227	0.6773	Admixed	0
763	0.4983	0.5017	Admixed	0
764	0.2169	0.7831	GG2	2
765	0.4844	0.5156	Admixed	0
766	0.3108	0.6892	Admixed	0
767	0.4949	0.5051	Admixed	0
768	0.0115	0.9885	GG2	2
769	0.0075	0.9925	GG2	2
770	0.4252	0.5748	Admixed	0
771	0.024	0.976	GG2	2
772	0.0563	0.9437	GG2	2
773	0.6127	0.3873	Admixed	0
774	0.142	0.858	GG2	2
775	0.096	0.904	GG2	2
776	0.0049	0.9951	GG2	2
777	0.3963	0.6037	Admixed	0
778	0.0058	0.9942	GG2	2
779	0.1658	0.8342	GG2	2
780	0.3024	0.6976	Admixed	0
781	0.1369	0.8631	GG2	2
782	0.0067	0.9933	GG2	2
783	0.1719	0.8281	GG2	2
784	0.1285	0.8715	GG2	2
785	0.1446	0.8554	GG2	2
786	0.1606	0.8394	GG2	2
787	0.0053	0.9947	GG2	2
788	0.0105	0.9895	GG2	2
789	0.174	0.826	GG2	2
790	0.0057	0.9943	GG2	2
791	0.0062	0.9938	GG2	2
792	0.0054	0.9946	GG2	2
793	0.172	0.828	GG2	2
794	0.0109	0.9891	GG2	2
795	0.0994	0.9006	GG2	2
796	0.0069	0.9931	GG2	2
797	0.0039	0.9961	GG2	2
798	0.005	0.995	GG2	2
799	0.1685	0.8315	GG2	2
800	0.1782	0.8218	GG2	2
801	0.1867	0.8133	GG2	2
802	0.1559	0.8441	GG2	2
803	0.3303	0.6697	Admixed	0
804	0.1673	0.8327	GG2	2
805	0.2377	0.7623	GG2	2
806	0.2063	0.7937	GG2	2
807	0.9646	0.0354	GG1	1
808	0.4543	0.5457	Admixed	0
809	0.3265	0.6735	Admixed	0
810	0.4452	0.5548	Admixed	0
811	0.4199	0.5801	Admixed	0
812	0.3418	0.6582	Admixed	0
813	0.3112	0.6888	Admixed	0
814	0.4349	0.5651	Admixed	0
815	0.424	0.576	Admixed	0
816	0.3509	0.6491	Admixed	0
817	0.4261	0.5739	Admixed	0
818	0.5061	0.4939	Admixed	0
819	0.5329	0.4671	Admixed	0
820	0.6591	0.3409	Admixed	0
821	0.5145	0.4855	Admixed	0
822	0.5804	0.4196	Admixed	0
823	0.7898	0.2102	GG1	1
824	0.3141	0.6859	Admixed	0
825	0.5359	0.4641	Admixed	0
826	0.7544	0.2456	Admixed	0
827	0.4729	0.5271	Admixed	0
828	0.4599	0.5401	Admixed	0
829	0.4602	0.5398	Admixed	0
830	0.5539	0.4461	Admixed	0
831	0.4331	0.5669	Admixed	0
832	0.5668	0.4332	Admixed	0
833	0.0078	0.9922	GG2	2
834	0.0064	0.9936	GG2	2
835	0.009	0.991	GG2	2
836	0.0065	0.9935	GG2	2
837	0.0076	0.9924	GG2	2
838	0.0059	0.9941	GG2	2
839	0.0087	0.9913	GG2	2
840	0.0066	0.9934	GG2	2
841	0.0073	0.9927	GG2	2
842	0.3849	0.6151	Admixed	0
843	0.447	0.553	Admixed	0
844	0.0117	0.9883	GG2	2
845	0.0087	0.9913	GG2	2
846	0.5272	0.4728	Admixed	0
847	0.0111	0.9889	GG2	2
848	0.0116	0.9884	GG2	2
849	0.0562	0.9438	GG2	2
850	0.0836	0.9164	GG2	2
851	0.0151	0.9849	GG2	2
852	0.0063	0.9937	GG2	2
853	0.0085	0.9915	GG2	2
854	0.0094	0.9906	GG2	2
855	0.0094	0.9906	GG2	2
856	0.0527	0.9473	GG2	2
857	0.0193	0.9807	GG2	2
858	0.4547	0.5453	Admixed	0
859	0.0357	0.9643	GG2	2
860	0.4548	0.5452	Admixed	0
861	0.5368	0.4632	Admixed	0
862	0.5715	0.4285	Admixed	0
863	0.3287	0.6713	Admixed	0
864	0.9812	0.0188	GG1	1
865	0.3582	0.6418	Admixed	0
929	0.0485	0.9515	GG2	2
930	0.4365	0.5635	Admixed	0
931	0.5075	0.4925	Admixed	0
932	0.7662	0.2338	GG1	1
933	0.7797	0.2203	GG1	1
934	0.4544	0.5456	Admixed	0
935	0.9822	0.0178	GG1	1
936	0.7024	0.2976	Admixed	0
937	0.9924	0.0076	GG1	1
938	0.1217	0.8783	GG2	2
939	0.7142	0.2858	Admixed	0
940	0.74	0.26	Admixed	0
941	0.5616	0.4384	Admixed	0
942	0.5366	0.4634	Admixed	0
943	0.5212	0.4788	Admixed	0
944	0.4962	0.5038	Admixed	0
945	0.3178	0.6822	Admixed	0
946	0.0246	0.9754	GG2	2
947	0.269	0.731	Admixed	0
948	0.6839	0.3161	Admixed	0
949	0.6219	0.3781	Admixed	0
950	0.994	0.006	GG1	1
951	0.994	0.006	GG1	1
952	0.9946	0.0054	GG1	1
953	0.9949	0.0051	GG1	1
954	0.9938	0.0062	GG1	1
955	0.9906	0.0094	GG1	1
956	0.9814	0.0186	GG1	1
957	0.9645	0.0355	GG1	1
958	0.4876	0.5124	Admixed	0
959	0.9941	0.0059	GG1	1
960	0.9939	0.0061	GG1	1
961	0.995	0.005	GG1	1
962	0.4957	0.5043	Admixed	0
963	0.9952	0.0048	GG1	1
964	0.995	0.005	GG1	1
965	0.9952	0.0048	GG1	1
966	0.995	0.005	GG1	1
967	0.9952	0.0048	GG1	1
968	0.5544	0.4456	Admixed	0
969	0.9942	0.0058	GG1	1
970	0.9951	0.0049	GG1	1
971	0.9942	0.0058	GG1	1
972	0.9752	0.0248	GG1	1
973	0.9932	0.0068	GG1	1
974	0.9936	0.0064	GG1	1
975	0.9955	0.0045	GG1	1
976	0.9952	0.0048	GG1	1
977	0.9761	0.0239	GG1	1
978	0.9946	0.0054	GG1	1
979	0.9943	0.0057	GG1	1
980	0.9955	0.0045	GG1	1
981	0.9934	0.0066	GG1	1
982	0.9949	0.0051	GG1	1
983	0.9939	0.0061	GG1	1
984	0.9952	0.0048	GG1	1
985	0.888	0.112	GG1	1
986	0.9946	0.0054	GG1	1
987	0.4556	0.5444	Admixed	0
988	0.9952	0.0048	GG1	1
989	0.9951	0.0049	GG1	1
990	0.9945	0.0055	GG1	1
991	0.9954	0.0046	GG1	1
992	0.9951	0.0049	GG1	1
993	0.9693	0.0307	GG1	1
994	0.9869	0.0131	GG1	1
995	0.9944	0.0056	GG1	1
996	0.9944	0.0056	GG1	1
997	0.994	0.006	GG1	1
1029	0.9948	0.0052	GG1	1
1030	0.9729	0.0271	GG1	1
1031	0.9658	0.0342	GG1	1
1032	0.9936	0.0064	GG1	1
1033	0.6344	0.3656	Admixed	0
1034	0.9942	0.0058	GG1	1
1035	0.9831	0.0169	GG1	1
1036	0.9936	0.0064	GG1	1
1037	0.9735	0.0265	GG1	1
1038	0.9946	0.0054	GG1	1
1039	0.7265	0.2735	Admixed	0
1040	0.9792	0.0208	GG1	1
1041	0.9759	0.0241	GG1	1
1042	0.994	0.006	GG1	1

## Sheet: K3
Short code	K3 (1)	K3 (2)	K3 (3)	GG
694	0.994	0.003	0.003	GG1
855	0.994	0.003	0.003	GG1
859	0.9938	0.0032	0.003	GG1
834	0.9937	0.0023	0.004	GG1
852	0.9937	0.0023	0.004	GG1
848	0.9934	0.003	0.0036	GG1
836	0.9932	0.0028	0.004	GG1
833	0.993	0.003	0.004	GG1
853	0.993	0.003	0.004	GG1
854	0.993	0.003	0.004	GG1
929	0.993	0.004	0.003	GG1
733	0.9928	0.0032	0.004	GG1
856	0.9921	0.0049	0.003	GG1
695	0.992	0.004	0.004	GG1
730	0.992	0.003	0.005	GG1
840	0.992	0.003	0.005	GG1
849	0.992	0.005	0.003	GG1
857	0.992	0.004	0.004	GG1
850	0.9917	0.0053	0.003	GG1
772	0.9915	0.0045	0.004	GG1
844	0.9912	0.004	0.0048	GG1
835	0.9911	0.0037	0.0052	GG1
837	0.991	0.003	0.006	GG1
839	0.991	0.004	0.005	GG1
841	0.991	0.003	0.006	GG1
845	0.991	0.003	0.006	GG1
851	0.991	0.005	0.004	GG1
714	0.9904	0.003	0.0066	GG1
847	0.9902	0.004	0.0058	GG1
698	0.99	0.005	0.005	GG1
838	0.9898	0.002	0.0082	GG1
790	0.9891	0.0029	0.008	GG1
693	0.989	0.004	0.007	GG1
781	0.9881	0.0089	0.003	GG1
705	0.988	0.006	0.006	GG1
722	0.9867	0.0038	0.0095	GG1
736	0.9862	0.0047	0.0091	GG1
692	0.986	0.004	0.01	GG1
723	0.9857	0.0105	0.0038	GG1
725	0.9846	0.004	0.0114	GG1
787	0.9845	0.002	0.0135	GG1
697	0.9834	0.0088	0.0078	GG1
712	0.9826	0.003	0.0144	GG1
774	0.9813	0.0151	0.0036	GG1
739	0.9809	0.0157	0.0034	GG1
757	0.9801	0.0169	0.003	GG1
789	0.9791	0.0176	0.0033	GG1
731	0.9773	0.0037	0.019	GG1
691	0.9768	0.0038	0.0194	GG1
771	0.9746	0.0179	0.0075	GG1
946	0.9741	0.0175	0.0084	GG1
737	0.9731	0.0051	0.0218	GG1
689	0.9727	0.002	0.0253	GG1
687	0.9721	0.003	0.0249	GG1
688	0.9695	0.003	0.0275	GG1
707	0.9692	0.003	0.0278	GG1
779	0.9673	0.0287	0.004	GG1
782	0.9604	0.006	0.0336	GG1
727	0.9601	0.002	0.0379	GG1
738	0.9593	0.0051	0.0356	GG1
938	0.9544	0.0414	0.0042	GG1
786	0.9507	0.0432	0.0061	GG1
721	0.9459	0.0124	0.0417	GG1
709	0.9323	0.0112	0.0565	GG1
785	0.918	0.0757	0.0063	GG1
776	0.8887	0.0028	0.1085	GG1
747	0.8577	0.004	0.1383	GG1
706	0.8405	0.007	0.1525	GG1
686	0.8197	0.0053	0.175	GG1
788	0.8116	0.0105	0.1779	GG1
696	0.7934	0.0735	0.1331	GG1
768	0.7887	0.004	0.2073	GG1
863	0.7764	0.2209	0.0027	GG1
700	0.7747	0.1043	0.121	GG1
965	0.002	0.995	0.003	GG2
975	0.002	0.995	0.003	GG2
980	0.002	0.995	0.003	GG2
989	0.002	0.995	0.003	GG2
991	0.002	0.995	0.003	GG2
992	0.002	0.995	0.003	GG2
967	0.0023	0.9947	0.003	GG2
984	0.002	0.9947	0.0033	GG2
1029	0.0024	0.9946	0.003	GG2
988	0.002	0.9946	0.0034	GG2
976	0.002	0.9944	0.0036	GG2
966	0.0025	0.9943	0.0032	GG2
950	0.003	0.9935	0.0035	GG2
996	0.003	0.9935	0.0035	GG2
978	0.0025	0.9935	0.004	GG2
995	0.003	0.9934	0.0036	GG2
1032	0.003	0.9934	0.0036	GG2
1034	0.0029	0.9934	0.0037	GG2
953	0.0023	0.9934	0.0043	GG2
951	0.003	0.9933	0.0037	GG2
990	0.003	0.9933	0.0037	GG2
963	0.0029	0.9932	0.0039	GG2
970	0.0028	0.9932	0.004	GG2
1038	0.0028	0.9932	0.004	GG2
979	0.0028	0.9931	0.0041	GG2
959	0.003	0.993	0.004	GG2
961	0.003	0.993	0.004	GG2
964	0.003	0.993	0.004	GG2
986	0.003	0.993	0.004	GG2
997	0.003	0.993	0.004	GG2
1036	0.003	0.993	0.004	GG2
982	0.0026	0.9925	0.0049	GG2
971	0.003	0.9923	0.0047	GG2
977	0.005	0.992	0.003	GG2
952	0.003	0.992	0.005	GG2
960	0.003	0.992	0.005	GG2
969	0.003	0.992	0.005	GG2
1042	0.003	0.992	0.005	GG2
1030	0.0052	0.9917	0.0031	GG2
954	0.0037	0.9917	0.0046	GG2
1037	0.0053	0.9916	0.0031	GG2
972	0.005	0.991	0.004	GG2
937	0.004	0.991	0.005	GG2
973	0.003	0.991	0.006	GG2
974	0.003	0.991	0.006	GG2
983	0.003	0.9905	0.0065	GG2
981	0.003	0.99	0.007	GG2
1031	0.0069	0.9899	0.0032	GG2
993	0.007	0.9884	0.0046	GG2
734	0.0039	0.9882	0.0079	GG2
994	0.0076	0.9843	0.0081	GG2
955	0.0077	0.9839	0.0084	GG2
957	0.011	0.98	0.009	GG2
1040	0.0092	0.9786	0.0122	GG2
935	0.0121	0.9781	0.0098	GG2
864	0.0134	0.9751	0.0115	GG2
1041	0.0108	0.974	0.0152	GG2
710	0.0053	0.9691	0.0256	GG2
711	0.008	0.9648	0.0272	GG2
1035	0.004	0.9488	0.0472	GG2
956	0.0096	0.9153	0.0751	GG2
807	0.0253	0.8875	0.0872	GG2
985	0.1108	0.8842	0.005	GG2
750	0.0021	0.0029	0.995	GG3
766	0.003	0.0029	0.9941	GG3
762	0.003	0.0038	0.9932	GG3
805	0.004	0.0029	0.9931	GG3
673	0.003	0.0041	0.9929	GG3
664	0.0034	0.004	0.9926	GG3
816	0.004	0.004	0.992	GG3
713	0.004	0.0042	0.9918	GG3
763	0.0031	0.0052	0.9917	GG3
681	0.005	0.0033	0.9917	GG3
755	0.0041	0.0047	0.9912	GG3
720	0.0039	0.005	0.9911	GG3
748	0.004	0.005	0.991	GG3
765	0.004	0.0052	0.9908	GG3
671	0.0034	0.006	0.9906	GG3
665	0.004	0.0058	0.9902	GG3
767	0.004	0.0061	0.9899	GG3
684	0.004	0.0066	0.9894	GG3
678	0.005	0.0061	0.9889	GG3
701	0.0068	0.0055	0.9877	GG3
806	0.0086	0.0037	0.9877	GG3
801	0.0094	0.003	0.9876	GG3
669	0.0048	0.0082	0.987	GG3
758	0.0061	0.0071	0.9868	GG3
666	0.004	0.0093	0.9867	GG3
675	0.005	0.0087	0.9863	GG3
729	0.0052	0.0085	0.9863	GG3
667	0.005	0.0088	0.9862	GG3
724	0.005	0.0088	0.9862	GG3
819	0.0052	0.0089	0.9859	GG3
825	0.0054	0.0095	0.9851	GG3
715	0.0111	0.004	0.9849	GG3
682	0.004	0.0116	0.9844	GG3
676	0.0051	0.0105	0.9844	GG3
743	0.007	0.0094	0.9836	GG3
802	0.0134	0.003	0.9836	GG3
812	0.0085	0.008	0.9835	GG3
761	0.0041	0.0127	0.9832	GG3
717	0.007	0.0098	0.9832	GG3
759	0.0052	0.0117	0.9831	GG3
800	0.0139	0.0038	0.9823	GG3
672	0.0054	0.0138	0.9808	GG3
728	0.0088	0.0129	0.9783	GG3
861	0.0094	0.0125	0.9781	GG3
799	0.018	0.004	0.978	GG3
821	0.0096	0.0126	0.9778	GG3
756	0.0178	0.0061	0.9761	GG3
670	0.0104	0.014	0.9756	GG3
661	0.006	0.0186	0.9754	GG3
760	0.0161	0.009	0.9749	GG3
716	0.0207	0.006	0.9733	GG3
764	0.0253	0.003	0.9717	GG3
683	0.0081	0.0229	0.969	GG3
780	0.0287	0.0044	0.9669	GG3
718	0.0277	0.0067	0.9656	GG3
732	0.0058	0.0288	0.9654	GG3
809	0.0062	0.0385	0.9553	GG3
741	0.0099	0.0358	0.9543	GG3
753	0.0437	0.0036	0.9527	GG3
680	0.0088	0.0418	0.9494	GG3
662	0.0082	0.0489	0.9429	GG3
674	0.0081	0.0517	0.9402	GG3
679	0.008	0.0538	0.9382	GG3
795	0.0637	0.003	0.9333	GG3
740	0.0545	0.0338	0.9117	GG3
804	0.0879	0.003	0.9091	GG3
668	0.003	0.1221	0.8749	GG3
830	0.0223	0.1063	0.8714	GG3
832	0.0165	0.1265	0.857	GG3
862	0.0237	0.1323	0.844	GG3
824	0.1494	0.0089	0.8417	GG3
726	0.006	0.1941	0.7999	GG3
685	0.0043	0.2149	0.7808	GG3
663	0.0067	0.2391	0.7542	Admixed
783	0.2895	0.0041	0.7064	Admixed
949	0.0148	0.3069	0.6783	Admixed
775	0.3438	0.003	0.6532	Admixed
813	0.0662	0.2901	0.6437	Admixed
1033	0.0107	0.3844	0.6049	Admixed
798	0.394	0.002	0.604	Admixed
784	0.4122	0.0039	0.5839	Admixed
948	0.0116	0.4204	0.568	Admixed
803	0.2994	0.1333	0.5673	Admixed
936	0.0167	0.4236	0.5597	Admixed
745	0.0039	0.4422	0.5539	Admixed
791	0.4464	0.002	0.5516	Admixed
939	0.0118	0.4429	0.5453	Admixed
796	0.4628	0.003	0.5342	Admixed
769	0.464	0.003	0.533	Admixed
792	0.4699	0.002	0.5281	Admixed
735	0.0069	0.4715	0.5216	Admixed
940	0.0115	0.481	0.5075	Admixed
770	0.3717	0.1249	0.5034	Admixed
826	0.0272	0.4974	0.4754	Admixed
677	0.0051	0.5409	0.454	Admixed
794	0.5591	0.0049	0.436	Admixed
947	0.5223	0.0467	0.431	Admixed
708	0.0063	0.5927	0.401	Admixed
797	0.5986	0.002	0.3994	Admixed
823	0.0344	0.5704	0.3952	Admixed
704	0.6187	0.008	0.3733	Admixed
744	0.6267	0.003	0.3703	Admixed
754	0.6326	0.003	0.3644	Admixed
699	0.6416	0.0106	0.3478	Admixed
943	0.303	0.3621	0.3348	Admixed
752	0.679	0.002	0.319	Admixed
749	0.6686	0.0233	0.3081	Admixed
865	0.5704	0.1254	0.3042	Admixed
778	0.6997	0.0022	0.2981	Admixed
690	0.7141	0.0097	0.2762	Admixed
751	0.7277	0.003	0.2693	Admixed
702	0.7368	0.002	0.2612	Admixed
793	0.5712	0.1677	0.2611	Admixed
942	0.3582	0.4131	0.2288	Admixed
742	0.691	0.0891	0.22	Admixed
703	0.751	0.0401	0.2089	Admixed
941	0.4077	0.457	0.1352	Admixed
931	0.5344	0.4401	0.0255	Admixed
773	0.4101	0.5799	0.01	Admixed
933	0.2523	0.7426	0.0051	Admixed
808	0.5693	0.4267	0.004	Admixed
945	0.7123	0.2842	0.0035	Admixed
932	0.2879	0.709	0.0031	Admixed
820	0.3739	0.623	0.0031	Admixed
968	0.4575	0.5395	0.003	Admixed
846	0.5045	0.4925	0.003	Admixed
944	0.5255	0.4715	0.003	Admixed
962	0.5263	0.4707	0.003	Admixed
843	0.6225	0.3746	0.003	Admixed
777	0.6796	0.3174	0.003	Admixed
1039	0.2934	0.7037	0.0029	Admixed
842	0.6831	0.314	0.0029	Admixed
822	0.4073	0.5902	0.0025	Admixed
746	0.654	0.3436	0.0024	Admixed
719	0.6814	0.3164	0.0022	Admixed
818	0.4851	0.5129	0.002	Admixed
958	0.5236	0.4744	0.002	Admixed
827	0.539	0.459	0.002	Admixed
828	0.5761	0.4219	0.002	Admixed
829	0.5766	0.4214	0.002	Admixed
987	0.5898	0.4082	0.002	Admixed
810	0.612	0.386	0.002	Admixed
934	0.6256	0.3724	0.002	Admixed
860	0.6285	0.3695	0.002	Admixed
858	0.6342	0.3638	0.002	Admixed
814	0.6627	0.3353	0.002	Admixed
930	0.6779	0.3201	0.002	Admixed
831	0.6875	0.3105	0.002	Admixed
811	0.6981	0.2999	0.002	Admixed
817	0.7059	0.2921	0.002	Admixed
815	0.714	0.284	0.002	Admixed

## Sheet: K3 order of accession
Accession	K3(1)	K3 (2)	K3 (3)	GG	GG Code
661	0.006	0.0186	0.9754	GG3	3
662	0.0082	0.0489	0.9429	GG3	3
663	0.0067	0.2391	0.7542	Admixed	0
664	0.0034	0.004	0.9926	GG3	3
665	0.004	0.0058	0.9902	GG3	3
666	0.004	0.0093	0.9867	GG3	3
667	0.005	0.0088	0.9862	GG3	3
668	0.003	0.1221	0.8749	GG3	3
669	0.0048	0.0082	0.987	GG3	3
670	0.0104	0.014	0.9756	GG3	3
671	0.0034	0.006	0.9906	GG3	3
672	0.0054	0.0138	0.9808	GG3	3
673	0.003	0.0041	0.9929	GG3	3
674	0.0081	0.0517	0.9402	GG3	3
675	0.005	0.0087	0.9863	GG3	3
676	0.0051	0.0105	0.9844	GG3	3
677	0.0051	0.5409	0.454	Admixed	0
678	0.005	0.0061	0.9889	GG3	3
679	0.008	0.0538	0.9382	GG3	3
680	0.0088	0.0418	0.9494	GG3	3
681	0.005	0.0033	0.9917	GG3	3
682	0.004	0.0116	0.9844	GG3	3
683	0.0081	0.0229	0.969	GG3	3
684	0.004	0.0066	0.9894	GG3	3
685	0.0043	0.2149	0.7808	GG3	3
686	0.8197	0.0053	0.175	GG1	1
687	0.9721	0.003	0.0249	GG1	1
688	0.9695	0.003	0.0275	GG1	1
689	0.9727	0.002	0.0253	GG1	1
690	0.7141	0.0097	0.2762	Admixed	0
691	0.9768	0.0038	0.0194	GG1	1
692	0.986	0.004	0.01	GG1	1
693	0.989	0.004	0.007	GG1	1
694	0.994	0.003	0.003	GG1	1
695	0.992	0.004	0.004	GG1	1
696	0.7934	0.0735	0.1331	GG1	1
697	0.9834	0.0088	0.0078	GG1	1
698	0.99	0.005	0.005	GG1	1
699	0.6416	0.0106	0.3478	Admixed	0
700	0.7747	0.1043	0.121	GG1	1
701	0.0068	0.0055	0.9877	GG3	3
702	0.7368	0.002	0.2612	Admixed	0
703	0.751	0.0401	0.2089	Admixed	0
704	0.6187	0.008	0.3733	Admixed	0
705	0.988	0.006	0.006	GG1	1
706	0.8405	0.007	0.1525	GG1	1
707	0.9692	0.003	0.0278	GG1	1
708	0.0063	0.5927	0.401	Admixed	0
709	0.9323	0.0112	0.0565	GG1	1
710	0.0053	0.9691	0.0256	GG2	2
711	0.008	0.9648	0.0272	GG2	2
712	0.9826	0.003	0.0144	GG1	1
713	0.004	0.0042	0.9918	GG3	3
714	0.9904	0.003	0.0066	GG1	1
715	0.0111	0.004	0.9849	GG3	3
716	0.0207	0.006	0.9733	GG3	3
717	0.007	0.0098	0.9832	GG3	3
718	0.0277	0.0067	0.9656	GG3	3
719	0.6814	0.3164	0.0022	Admixed	0
720	0.0039	0.005	0.9911	GG3	3
721	0.9459	0.0124	0.0417	GG1	1
722	0.9867	0.0038	0.0095	GG1	1
723	0.9857	0.0105	0.0038	GG1	1
724	0.005	0.0088	0.9862	GG3	3
725	0.9846	0.004	0.0114	GG1	1
726	0.006	0.1941	0.7999	GG3	3
727	0.9601	0.002	0.0379	GG1	1
728	0.0088	0.0129	0.9783	GG3	3
729	0.0052	0.0085	0.9863	GG3	3
730	0.992	0.003	0.005	GG1	1
731	0.9773	0.0037	0.019	GG1	1
732	0.0058	0.0288	0.9654	GG3	3
733	0.9928	0.0032	0.004	GG1	1
734	0.0039	0.9882	0.0079	GG2	2
735	0.0069	0.4715	0.5216	Admixed	0
736	0.9862	0.0047	0.0091	GG1	1
737	0.9731	0.0051	0.0218	GG1	1
738	0.9593	0.0051	0.0356	GG1	1
739	0.9809	0.0157	0.0034	GG1	1
740	0.0545	0.0338	0.9117	GG3	3
741	0.0099	0.0358	0.9543	GG3	3
742	0.691	0.0891	0.22	Admixed	0
743	0.007	0.0094	0.9836	GG3	3
744	0.6267	0.003	0.3703	Admixed	0
745	0.0039	0.4422	0.5539	Admixed	0
746	0.654	0.3436	0.0024	Admixed	0
747	0.8577	0.004	0.1383	GG1	1
748	0.004	0.005	0.991	GG3	3
749	0.6686	0.0233	0.3081	Admixed	0
750	0.0021	0.0029	0.995	GG3	3
751	0.7277	0.003	0.2693	Admixed	0
752	0.679	0.002	0.319	Admixed	0
753	0.0437	0.0036	0.9527	GG3	3
754	0.6326	0.003	0.3644	Admixed	0
755	0.0041	0.0047	0.9912	GG3	3
756	0.0178	0.0061	0.9761	GG3	3
757	0.9801	0.0169	0.003	GG1	1
758	0.0061	0.0071	0.9868	GG3	3
759	0.0052	0.0117	0.9831	GG3	3
760	0.0161	0.009	0.9749	GG3	3
761	0.0041	0.0127	0.9832	GG3	3
762	0.003	0.0038	0.9932	GG3	3
763	0.0031	0.0052	0.9917	GG3	3
764	0.0253	0.003	0.9717	GG3	3
765	0.004	0.0052	0.9908	GG3	3
766	0.003	0.0029	0.9941	GG3	3
767	0.004	0.0061	0.9899	GG3	3
768	0.7887	0.004	0.2073	GG1	1
769	0.464	0.003	0.533	Admixed	0
770	0.3717	0.1249	0.5034	Admixed	0
771	0.9746	0.0179	0.0075	GG1	1
772	0.9915	0.0045	0.004	GG1	1
773	0.4101	0.5799	0.01	Admixed	0
774	0.9813	0.0151	0.0036	GG1	1
775	0.3438	0.003	0.6532	Admixed	0
776	0.8887	0.0028	0.1085	GG1	1
777	0.6796	0.3174	0.003	Admixed	0
778	0.6997	0.0022	0.2981	Admixed	0
779	0.9673	0.0287	0.004	GG1	1
780	0.0287	0.0044	0.9669	GG3	3
781	0.9881	0.0089	0.003	GG1	1
782	0.9604	0.006	0.0336	GG1	1
783	0.2895	0.0041	0.7064	Admixed	0
784	0.4122	0.0039	0.5839	Admixed	0
785	0.918	0.0757	0.0063	GG1	1
786	0.9507	0.0432	0.0061	GG1	1
787	0.9845	0.002	0.0135	GG1	1
788	0.8116	0.0105	0.1779	GG1	1
789	0.9791	0.0176	0.0033	GG1	1
790	0.9891	0.0029	0.008	GG1	1
791	0.4464	0.002	0.5516	Admixed	0
792	0.4699	0.002	0.5281	Admixed	0
793	0.5712	0.1677	0.2611	Admixed	0
794	0.5591	0.0049	0.436	Admixed	0
795	0.0637	0.003	0.9333	GG3	3
796	0.4628	0.003	0.5342	Admixed	0
797	0.5986	0.002	0.3994	Admixed	0
798	0.394	0.002	0.604	Admixed	0
799	0.018	0.004	0.978	GG3	3
800	0.0139	0.0038	0.9823	GG3	3
801	0.0094	0.003	0.9876	GG3	3
802	0.0134	0.003	0.9836	GG3	3
803	0.2994	0.1333	0.5673	Admixed	0
804	0.0879	0.003	0.9091	GG3	3
805	0.004	0.0029	0.9931	GG3	3
806	0.0086	0.0037	0.9877	GG3	3
807	0.0253	0.8875	0.0872	GG2	2
808	0.5693	0.4267	0.004	Admixed	0
809	0.0062	0.0385	0.9553	GG3	3
810	0.612	0.386	0.002	Admixed	0
811	0.6981	0.2999	0.002	Admixed	0
812	0.0085	0.008	0.9835	GG3	3
813	0.0662	0.2901	0.6437	Admixed	0
814	0.6627	0.3353	0.002	Admixed	0
815	0.714	0.284	0.002	Admixed	0
816	0.004	0.004	0.992	GG3	3
817	0.7059	0.2921	0.002	Admixed	0
818	0.4851	0.5129	0.002	Admixed	0
819	0.0052	0.0089	0.9859	GG3	3
820	0.3739	0.623	0.0031	Admixed	0
821	0.0096	0.0126	0.9778	GG3	3
822	0.4073	0.5902	0.0025	Admixed	0
823	0.0344	0.5704	0.3952	Admixed	0
824	0.1494	0.0089	0.8417	GG3	3
825	0.0054	0.0095	0.9851	GG3	3
826	0.0272	0.4974	0.4754	Admixed	0
827	0.539	0.459	0.002	Admixed	0
828	0.5761	0.4219	0.002	Admixed	0
829	0.5766	0.4214	0.002	Admixed	0
830	0.0223	0.1063	0.8714	GG3	3
831	0.6875	0.3105	0.002	Admixed	0
832	0.0165	0.1265	0.857	GG3	3
833	0.993	0.003	0.004	GG1	1
834	0.9937	0.0023	0.004	GG1	1
835	0.9911	0.0037	0.0052	GG1	1
836	0.9932	0.0028	0.004	GG1	1
837	0.991	0.003	0.006	GG1	1
838	0.9898	0.002	0.0082	GG1	1
839	0.991	0.004	0.005	GG1	1
840	0.992	0.003	0.005	GG1	1
841	0.991	0.003	0.006	GG1	1
842	0.6831	0.314	0.0029	Admixed	0
843	0.6225	0.3746	0.003	Admixed	0
844	0.9912	0.004	0.0048	GG1	1
845	0.991	0.003	0.006	GG1	1
846	0.5045	0.4925	0.003	Admixed	0
847	0.9902	0.004	0.0058	GG1	1
848	0.9934	0.003	0.0036	GG1	1
849	0.992	0.005	0.003	GG1	1
850	0.9917	0.0053	0.003	GG1	1
851	0.991	0.005	0.004	GG1	1
852	0.9937	0.0023	0.004	GG1	1
853	0.993	0.003	0.004	GG1	1
854	0.993	0.003	0.004	GG1	1
855	0.994	0.003	0.003	GG1	1
856	0.9921	0.0049	0.003	GG1	1
857	0.992	0.004	0.004	GG1	1
858	0.6342	0.3638	0.002	Admixed	0
859	0.9938	0.0032	0.003	GG1	1
860	0.6285	0.3695	0.002	Admixed	0
861	0.0094	0.0125	0.9781	GG3	3
862	0.0237	0.1323	0.844	GG3	3
863	0.7764	0.2209	0.0027	GG1	1
864	0.0134	0.9751	0.0115	GG2	2
865	0.5704	0.1254	0.3042	Admixed	0
929	0.993	0.004	0.003	GG1	1
930	0.6779	0.3201	0.002	Admixed	0
931	0.5344	0.4401	0.0255	Admixed	0
932	0.2879	0.709	0.0031	Admixed	0
933	0.2523	0.7426	0.0051	Admixed	0
934	0.6256	0.3724	0.002	Admixed	0
935	0.0121	0.9781	0.0098	GG2	2
936	0.0167	0.4236	0.5597	Admixed	0
937	0.004	0.991	0.005	GG2	2
938	0.9544	0.0414	0.0042	GG1	1
939	0.0118	0.4429	0.5453	Admixed	0
940	0.0115	0.481	0.5075	Admixed	0
941	0.4077	0.457	0.1352	Admixed	0
942	0.3582	0.4131	0.2288	Admixed	0
943	0.303	0.3621	0.3348	Admixed	0
944	0.5255	0.4715	0.003	Admixed	0
945	0.7123	0.2842	0.0035	Admixed	0
946	0.9741	0.0175	0.0084	GG1	1
947	0.5223	0.0467	0.431	Admixed	0
948	0.0116	0.4204	0.568	Admixed	0
949	0.0148	0.3069	0.6783	Admixed	0
950	0.003	0.9935	0.0035	GG2	2
951	0.003	0.9933	0.0037	GG2	2
952	0.003	0.992	0.005	GG2	2
953	0.0023	0.9934	0.0043	GG2	2
954	0.0037	0.9917	0.0046	GG2	2
955	0.0077	0.9839	0.0084	GG2	2
956	0.0096	0.9153	0.0751	GG2	2
957	0.011	0.98	0.009	GG2	2
958	0.5236	0.4744	0.002	Admixed	0
959	0.003	0.993	0.004	GG2	2
960	0.003	0.992	0.005	GG2	2
961	0.003	0.993	0.004	GG2	2
962	0.5263	0.4707	0.003	Admixed	0
963	0.0029	0.9932	0.0039	GG2	2
964	0.003	0.993	0.004	GG2	2
965	0.002	0.995	0.003	GG2	2
966	0.0025	0.9943	0.0032	GG2	2
967	0.0023	0.9947	0.003	GG2	2
968	0.4575	0.5395	0.003	Admixed	0
969	0.003	0.992	0.005	GG2	2
970	0.0028	0.9932	0.004	GG2	2
971	0.003	0.9923	0.0047	GG2	2
972	0.005	0.991	0.004	GG2	2
973	0.003	0.991	0.006	GG2	2
974	0.003	0.991	0.006	GG2	2
975	0.002	0.995	0.003	GG2	2
976	0.002	0.9944	0.0036	GG2	2
977	0.005	0.992	0.003	GG2	2
978	0.0025	0.9935	0.004	GG2	2
979	0.0028	0.9931	0.0041	GG2	2
980	0.002	0.995	0.003	GG2	2
981	0.003	0.99	0.007	GG2	2
982	0.0026	0.9925	0.0049	GG2	2
983	0.003	0.9905	0.0065	GG2	2
984	0.002	0.9947	0.0033	GG2	2
985	0.1108	0.8842	0.005	GG2	2
986	0.003	0.993	0.004	GG2	2
987	0.5898	0.4082	0.002	Admixed	0
988	0.002	0.9946	0.0034	GG2	2
989	0.002	0.995	0.003	GG2	2
990	0.003	0.9933	0.0037	GG2	2
991	0.002	0.995	0.003	GG2	2
992	0.002	0.995	0.003	GG2	2
993	0.007	0.9884	0.0046	GG2	2
994	0.0076	0.9843	0.0081	GG2	2
995	0.003	0.9934	0.0036	GG2	2
996	0.003	0.9935	0.0035	GG2	2
997	0.003	0.993	0.004	GG2	2
1029	0.0024	0.9946	0.003	GG2	2
1030	0.0052	0.9917	0.0031	GG2	2
1031	0.0069	0.9899	0.0032	GG2	2
1032	0.003	0.9934	0.0036	GG2	2
1033	0.0107	0.3844	0.6049	Admixed	0
1034	0.0029	0.9934	0.0037	GG2	2
1035	0.004	0.9488	0.0472	GG2	2
1036	0.003	0.993	0.004	GG2	2
1037	0.0053	0.9916	0.0031	GG2	2
1038	0.0028	0.9932	0.004	GG2	2
1039	0.2934	0.7037	0.0029	Admixed	0
1040	0.0092	0.9786	0.0122	GG2	2
1041	0.0108	0.974	0.0152	GG2	2
1042	0.003	0.992	0.005	GG2	2

## Sheet: K4
Short code	K4 (1)	K4 (2)	K4 (3)	K4 (4)	GG
673	0.9941	0.002	0.0019	0.002	GG1
684	0.9936	0.0024	0.002	0.002	GG1
665	0.9925	0.003	0.002	0.0025	GG1
667	0.992	0.0031	0.002	0.0029	GG1
669	0.992	0.0031	0.002	0.0029	GG1
675	0.992	0.0031	0.002	0.0029	GG1
682	0.9919	0.0041	0.002	0.002	GG1
672	0.9909	0.0041	0.002	0.003	GG1
671	0.9901	0.0041	0.0028	0.003	GG1
661	0.9889	0.0053	0.0029	0.0029	GG1
680	0.9886	0.0061	0.0021	0.0032	GG1
720	0.9885	0.0034	0.0051	0.003	GG1
729	0.9885	0.004	0.0038	0.0037	GG1
664	0.9884	0.0028	0.0058	0.003	GG1
662	0.9882	0.0067	0.0021	0.003	GG1
674	0.9882	0.0067	0.0022	0.0029	GG1
676	0.9877	0.0058	0.0035	0.003	GG1
717	0.9862	0.0049	0.004	0.0049	GG1
713	0.9854	0.0033	0.0075	0.0038	GG1
683	0.9853	0.0052	0.0047	0.0048	GG1
678	0.9848	0.0032	0.0073	0.0047	GG1
743	0.9841	0.0062	0.0041	0.0056	GG1
825	0.9828	0.006	0.0071	0.0041	GG1
679	0.9809	0.0104	0.0049	0.0038	GG1
666	0.9752	0.011	0.0099	0.0039	GG1
732	0.9679	0.0191	0.0082	0.0048	GG1
716	0.9225	0.0039	0.0122	0.0614	GG1
715	0.914	0.0031	0.0423	0.0406	GG1
668	0.9127	0.0827	0.0025	0.002	GG1
724	0.8904	0.0072	0.0965	0.0059	GG1
718	0.8883	0.004	0.0235	0.0842	GG1
663	0.8796	0.1119	0.0032	0.0053	GG1
728	0.8703	0.0106	0.0887	0.0304	GG1
670	0.8489	0.0506	0.0369	0.0636	GG1
685	0.8227	0.1698	0.0038	0.0037	GG1
726	0.8061	0.1832	0.0057	0.005	GG1
819	0.7993	0.0407	0.1505	0.0095	GG1
861	0.7988	0.043	0.1124	0.0458	GG1
681	0.7824	0.0035	0.209	0.0051	GG1
740	0.7789	0.0167	0.0256	0.1788	GG1
991	0.0029	0.9932	0.002	0.0019	GG2
989	0.0029	0.993	0.0022	0.0019	GG2
992	0.0029	0.993	0.0022	0.0019	GG2
1029	0.0029	0.993	0.0022	0.0019	GG2
965	0.0038	0.9923	0.002	0.0019	GG2
975	0.0038	0.9923	0.002	0.0019	GG2
980	0.0038	0.9923	0.002	0.0019	GG2
984	0.0038	0.9923	0.002	0.0019	GG2
976	0.0035	0.9923	0.0023	0.0019	GG2
990	0.0033	0.9923	0.0024	0.002	GG2
1038	0.0038	0.9922	0.0021	0.0019	GG2
1034	0.003	0.9922	0.0028	0.002	GG2
996	0.0029	0.9922	0.0029	0.002	GG2
967	0.0038	0.9921	0.0021	0.002	GG2
978	0.0031	0.9921	0.0029	0.0019	GG2
966	0.0039	0.992	0.0022	0.0019	GG2
1032	0.0038	0.9919	0.0021	0.0022	GG2
988	0.0045	0.9916	0.002	0.0019	GG2
995	0.0029	0.9916	0.003	0.0025	GG2
970	0.0045	0.9914	0.0021	0.002	GG2
986	0.0038	0.9913	0.0029	0.002	GG2
979	0.0038	0.9908	0.0033	0.0021	GG2
1036	0.0042	0.9907	0.0022	0.0029	GG2
963	0.0047	0.9906	0.0021	0.0026	GG2
997	0.0039	0.9904	0.0028	0.0029	GG2
964	0.005	0.9901	0.0021	0.0028	GG2
950	0.0039	0.9899	0.0033	0.0029	GG2
951	0.0039	0.9898	0.0034	0.0029	GG2
961	0.0057	0.9896	0.0022	0.0025	GG2
959	0.005	0.9891	0.003	0.0029	GG2
971	0.0057	0.9886	0.0028	0.0029	GG2
977	0.0029	0.9879	0.0044	0.0048	GG2
974	0.0049	0.9878	0.0044	0.0029	GG2
937	0.0041	0.9878	0.0052	0.0029	GG2
969	0.0075	0.9876	0.002	0.0029	GG2
973	0.0057	0.9876	0.0038	0.0029	GG2
954	0.007	0.9875	0.0026	0.0029	GG2
1042	0.0066	0.9875	0.003	0.0029	GG2
972	0.0029	0.9874	0.0048	0.0049	GG2
1037	0.0029	0.9874	0.0047	0.005	GG2
1031	0.0029	0.9869	0.0043	0.0059	GG2
1030	0.0029	0.9865	0.0057	0.0049	GG2
960	0.0082	0.986	0.0029	0.0029	GG2
982	0.0106	0.9854	0.0021	0.0019	GG2
993	0.0038	0.9852	0.0041	0.0069	GG2
952	0.0118	0.983	0.0023	0.0029	GG2
983	0.0118	0.9824	0.0029	0.0029	GG2
953	0.0137	0.9823	0.002	0.002	GG2
981	0.0125	0.9817	0.0029	0.0029	GG2
955	0.0114	0.9777	0.0045	0.0064	GG2
994	0.0043	0.9771	0.0119	0.0067	GG2
734	0.0212	0.9728	0.003	0.003	GG2
957	0.016	0.9663	0.0077	0.01	GG2
935	0.0045	0.9505	0.037	0.008	GG2
864	0.0053	0.9432	0.0419	0.0096	GG2
711	0.0459	0.9404	0.0078	0.0059	GG2
1040	0.003	0.931	0.0616	0.0044	GG2
1041	0.0044	0.9293	0.0603	0.006	GG2
1035	0.0623	0.9258	0.0082	0.0037	GG2
710	0.0773	0.9131	0.0048	0.0048	GG2
807	0.0105	0.8918	0.0875	0.0102	GG2
956	0.072	0.8886	0.03	0.0094	GG2
985	0.0031	0.8702	0.0329	0.0938	GG2
795	0.0556	0.0021	0.8919	0.0504	GG3
805	0.1088	0.0029	0.8844	0.0039	GG3
799	0.0719	0.0063	0.8815	0.0403	GG3
775	0.0401	0.0022	0.8772	0.0805	GG3
806	0.1116	0.0056	0.8723	0.0105	GG3
762	0.1248	0.0052	0.8677	0.0023	GG3
755	0.1399	0.0085	0.8478	0.0038	GG3
761	0.1269	0.0401	0.829	0.004	GG3
784	0.0724	0.0063	0.7783	0.143	GG3
802	0.1898	0.004	0.7732	0.033	GG3
833	0.0029	0.0022	0.0047	0.9902	GG4
836	0.0032	0.002	0.0051	0.9897	GG4
733	0.0042	0.003	0.0047	0.9881	GG4
852	0.0038	0.002	0.0062	0.988	GG4
853	0.0046	0.0028	0.0046	0.988	GG4
854	0.0048	0.0028	0.0047	0.9877	GG4
730	0.0062	0.0025	0.0038	0.9875	GG4
847	0.0057	0.003	0.0039	0.9874	GG4
844	0.0048	0.003	0.0051	0.9871	GG4
855	0.0035	0.0023	0.008	0.9862	GG4
835	0.0039	0.0029	0.0072	0.986	GG4
839	0.0037	0.003	0.0079	0.9854	GG4
834	0.0029	0.002	0.0098	0.9853	GG4
693	0.0086	0.003	0.0033	0.9851	GG4
705	0.0081	0.0043	0.0029	0.9847	GG4
845	0.0078	0.0022	0.0068	0.9832	GG4
848	0.0039	0.003	0.0108	0.9823	GG4
837	0.0041	0.0029	0.0109	0.9821	GG4
714	0.0124	0.0025	0.0033	0.9818	GG4
736	0.0096	0.0039	0.0049	0.9816	GG4
838	0.0097	0.002	0.0073	0.981	GG4
841	0.0046	0.0028	0.0121	0.9805	GG4
851	0.0043	0.0039	0.0136	0.9782	GG4
840	0.0031	0.0021	0.0209	0.9739	GG4
946	0.0057	0.0142	0.0083	0.9718	GG4
725	0.0211	0.003	0.0042	0.9717	GG4
857	0.0039	0.0031	0.0245	0.9685	GG4
771	0.0041	0.014	0.0142	0.9677	GG4
692	0.0286	0.003	0.0032	0.9652	GG4
697	0.0077	0.0066	0.0224	0.9633	GG4
856	0.0035	0.0043	0.0291	0.9631	GG4
737	0.0277	0.0042	0.0072	0.9609	GG4
698	0.0068	0.0043	0.0292	0.9597	GG4
691	0.0323	0.0029	0.0065	0.9583	GG4
849	0.0039	0.004	0.036	0.9561	GG4
722	0.0398	0.0029	0.0037	0.9536	GG4
779	0.0029	0.0258	0.0191	0.9522	GG4
772	0.003	0.0039	0.0415	0.9516	GG4
859	0.0022	0.0029	0.0472	0.9477	GG4
787	0.01	0.0019	0.0425	0.9456	GG4
688	0.0464	0.002	0.0067	0.9449	GG4
695	0.0036	0.0032	0.0493	0.9439	GG4
757	0.0024	0.0107	0.0438	0.9431	GG4
781	0.002	0.0066	0.0486	0.9428	GG4
850	0.0031	0.0041	0.0518	0.941	GG4
929	0.0031	0.0029	0.0541	0.9399	GG4
723	0.0041	0.007	0.0502	0.9388	GG4
774	0.0023	0.0103	0.0502	0.9372	GG4
694	0.0027	0.0029	0.0593	0.9351	GG4
739	0.0034	0.0104	0.0523	0.9339	GG4
738	0.0552	0.004	0.0069	0.9339	GG4
938	0.0031	0.0309	0.0353	0.9307	GG4
731	0.0668	0.0029	0.0039	0.9264	GG4
790	0.0039	0.002	0.0732	0.9209	GG4
689	0.0787	0.002	0.0038	0.9155	GG4
786	0.0033	0.0275	0.054	0.9152	GG4
789	0.0024	0.0127	0.0715	0.9134	GG4
712	0.0871	0.002	0.003	0.9079	GG4
707	0.0913	0.0021	0.0042	0.9024	GG4
687	0.0972	0.0024	0.0038	0.8966	GG4
721	0.0966	0.0129	0.0139	0.8766	GG4
785	0.003	0.0548	0.0738	0.8683	GG4
727	0.1472	0.002	0.0026	0.8482	GG4
747	0.003	0.0033	0.1861	0.8076	GG4
706	0.2165	0.0101	0.0084	0.765	GG4
709	0.1813	0.006	0.052	0.7607	GG4
768	0.2425	0.0029	0.0121	0.7425	Admixed
863	0.0037	0.1661	0.0897	0.7405	Admixed
744	0.0104	0.0029	0.2613	0.7254	Admixed
782	0.0048	0.0029	0.2703	0.722	Admixed
702	0.2796	0.0019	0.0048	0.7137	Admixed
752	0.0098	0.002	0.2758	0.7124	Admixed
696	0.2342	0.0296	0.0261	0.7101	Admixed
700	0.255	0.0406	0.0099	0.6945	Admixed
754	0.0061	0.0029	0.3036	0.6874	Admixed
945	0.0042	0.2541	0.0544	0.6873	Admixed
699	0.2582	0.0097	0.0523	0.6798	Admixed
686	0.3146	0.0034	0.006	0.676	Admixed
842	0.002	0.2688	0.0546	0.6746	Admixed
749	0.003	0.0203	0.3091	0.6676	Admixed
815	0.0019	0.2332	0.1013	0.6636	Admixed
776	0.0036	0.0019	0.3403	0.6542	Admixed
811	0.0023	0.2493	0.0965	0.6519	Admixed
817	0.0019	0.245	0.1018	0.6513	Admixed
742	0.2959	0.045	0.0081	0.6509	Admixed
831	0.0023	0.2558	0.0996	0.6423	Admixed
719	0.0021	0.2622	0.099	0.6367	Admixed
930	0.0019	0.2679	0.1013	0.6289	Admixed
690	0.3768	0.0036	0.0034	0.6162	Admixed
746	0.0024	0.292	0.0952	0.6104	Admixed
703	0.3623	0.0159	0.016	0.6058	Admixed
704	0.3825	0.0051	0.0084	0.604	Admixed
777	0.0024	0.2872	0.1074	0.603	Admixed
814	0.0019	0.2928	0.1023	0.603	Admixed
778	0.0046	0.002	0.3989	0.5945	Admixed
858	0.0021	0.3037	0.1009	0.5933	Admixed
860	0.002	0.3092	0.1009	0.5879	Admixed
843	0.0029	0.3365	0.0755	0.5851	Admixed
934	0.0019	0.3134	0.1013	0.5834	Admixed
769	0.0095	0.003	0.4117	0.5758	Admixed
947	0.2991	0.0726	0.0653	0.563	Admixed
810	0.0019	0.3338	0.1021	0.5622	Admixed
751	0.0032	0.0024	0.4376	0.5569	Admixed
987	0.0019	0.3562	0.1017	0.5402	Admixed
788	0.0053	0.0031	0.4542	0.5374	Admixed
829	0.0017	0.3639	0.1014	0.533	Admixed
828	0.0019	0.3637	0.1014	0.533	Admixed
931	0.0667	0.3949	0.0075	0.5309	Admixed
808	0.0033	0.3933	0.0743	0.5291	Admixed
827	0.0019	0.3953	0.1002	0.5027	Admixed
794	0.0035	0.0047	0.4893	0.5025	Admixed
865	0.441	0.0503	0.0084	0.5003	Admixed
958	0.0023	0.4108	0.089	0.4979	Admixed
962	0.0031	0.433	0.0692	0.4947	Admixed
944	0.0035	0.4329	0.0817	0.4819	Admixed
846	0.0039	0.4385	0.0804	0.4772	Admixed
797	0.0022	0.0019	0.5395	0.4564	Admixed
818	0.002	0.4642	0.078	0.4558	Admixed
968	0.003	0.499	0.0679	0.4301	Admixed
770	0.4747	0.0654	0.0631	0.3968	Admixed
941	0.1783	0.399	0.0423	0.3804	Admixed
822	0.0024	0.5354	0.0866	0.3756	Admixed
793	0.0012	0.1484	0.481	0.3693	Admixed
820	0.0034	0.5757	0.0756	0.3453	Admixed
791	0.0055	0.002	0.6721	0.3204	Admixed
792	0.0043	0.002	0.7022	0.2915	Admixed
796	0.0043	0.0021	0.7059	0.2877	Admixed
1039	0.0022	0.682	0.0423	0.2735	Admixed
798	0.0058	0.002	0.7261	0.2661	Admixed
932	0.003	0.6731	0.0604	0.2635	Admixed
943	0.1139	0.4253	0.2255	0.2354	Admixed
942	0.0834	0.438	0.2932	0.1855	Admixed
783	0.1035	0.0098	0.7501	0.1365	Admixed
933	0.0031	0.7229	0.145	0.129	Admixed
824	0.2559	0.0308	0.6167	0.0966	Admixed
830	0.62	0.1899	0.1288	0.0613	Admixed
773	0.0032	0.5513	0.3904	0.055	Admixed
862	0.6923	0.2342	0.0221	0.0515	Admixed
804	0.2341	0.0035	0.7115	0.0509	Admixed
800	0.2351	0.0085	0.7164	0.04	Admixed
764	0.2901	0.0038	0.6689	0.0373	Admixed
832	0.6753	0.2464	0.048	0.0303	Admixed
753	0.5155	0.0033	0.4511	0.03	Admixed
760	0.6472	0.012	0.3163	0.0245	Admixed
803	0.0667	0.2404	0.6689	0.024	Admixed
813	0.0442	0.2778	0.6547	0.0234	Admixed
801	0.3702	0.0032	0.6035	0.0231	Admixed
949	0.583	0.3646	0.0313	0.0211	Admixed
826	0.1051	0.5638	0.3111	0.02	Admixed
780	0.2247	0.0132	0.7431	0.019	Admixed
741	0.7273	0.1162	0.1378	0.0188	Admixed
823	0.0708	0.5984	0.316	0.0148	Admixed
936	0.1301	0.5115	0.3442	0.0142	Admixed
948	0.5097	0.4495	0.0271	0.0137	Admixed
939	0.2435	0.527	0.2159	0.0136	Admixed
940	0.4704	0.5009	0.0173	0.0114	Admixed
756	0.3843	0.0126	0.5921	0.011	Admixed
1033	0.5645	0.4126	0.012	0.0109	Admixed
812	0.2512	0.0508	0.6876	0.0104	Admixed
821	0.5925	0.0145	0.3855	0.0075	Admixed
759	0.7254	0.0384	0.2287	0.0075	Admixed
708	0.3126	0.6007	0.0798	0.0069	Admixed
701	0.7167	0.0049	0.2724	0.006	Admixed
809	0.1176	0.1234	0.7536	0.0054	Admixed
758	0.6058	0.0078	0.381	0.0054	Admixed
750	0.3139	0.0039	0.6772	0.005	Admixed
816	0.4999	0.0041	0.4916	0.0044	Admixed
735	0.6419	0.3507	0.0031	0.0043	Admixed
748	0.5477	0.006	0.4421	0.0041	Admixed
765	0.426	0.0076	0.5624	0.004	Admixed
745	0.0811	0.5651	0.3499	0.0039	Admixed
767	0.4585	0.0087	0.529	0.0038	Admixed
763	0.5359	0.007	0.4541	0.0031	Admixed
677	0.5888	0.4052	0.0031	0.0029	Admixed
766	0.2946	0.0034	0.6992	0.0028	Admixed

## Sheet: K4 order of accession
Accession	K4 (1)	K4 (2)	K4 (3)	K4 (4)	GG	GG Code
661	0.9889	0.0053	0.0029	0.0029	GG1	1
662	0.9882	0.0067	0.0021	0.003	GG1	1
663	0.8796	0.1119	0.0032	0.0053	GG1	1
664	0.9884	0.0028	0.0058	0.003	GG1	1
665	0.9925	0.003	0.002	0.0025	GG1	1
666	0.9752	0.011	0.0099	0.0039	GG1	1
667	0.992	0.0031	0.002	0.0029	GG1	1
668	0.9127	0.0827	0.0025	0.002	GG1	1
669	0.992	0.0031	0.002	0.0029	GG1	1
670	0.8489	0.0506	0.0369	0.0636	GG1	1
671	0.9901	0.0041	0.0028	0.003	GG1	1
672	0.9909	0.0041	0.002	0.003	GG1	1
673	0.9941	0.002	0.0019	0.002	GG1	1
674	0.9882	0.0067	0.0022	0.0029	GG1	1
675	0.992	0.0031	0.002	0.0029	GG1	1
676	0.9877	0.0058	0.0035	0.003	GG1	1
677	0.5888	0.4052	0.0031	0.0029	Admixed	0
678	0.9848	0.0032	0.0073	0.0047	GG1	1
679	0.9809	0.0104	0.0049	0.0038	GG1	1
680	0.9886	0.0061	0.0021	0.0032	GG1	1
681	0.7824	0.0035	0.209	0.0051	GG1	1
682	0.9919	0.0041	0.002	0.002	GG1	1
683	0.9853	0.0052	0.0047	0.0048	GG1	1
684	0.9936	0.0024	0.002	0.002	GG1	1
685	0.8227	0.1698	0.0038	0.0037	GG1	1
686	0.3146	0.0034	0.006	0.676	Admixed	0
687	0.0972	0.0024	0.0038	0.8966	GG4	4
688	0.0464	0.002	0.0067	0.9449	GG4	4
689	0.0787	0.002	0.0038	0.9155	GG4	4
690	0.3768	0.0036	0.0034	0.6162	Admixed	0
691	0.0323	0.0029	0.0065	0.9583	GG4	4
692	0.0286	0.003	0.0032	0.9652	GG4	4
693	0.0086	0.003	0.0033	0.9851	GG4	4
694	0.0027	0.0029	0.0593	0.9351	GG4	4
695	0.0036	0.0032	0.0493	0.9439	GG4	4
696	0.2342	0.0296	0.0261	0.7101	Admixed	0
697	0.0077	0.0066	0.0224	0.9633	GG4	4
698	0.0068	0.0043	0.0292	0.9597	GG4	4
699	0.2582	0.0097	0.0523	0.6798	Admixed	0
700	0.255	0.0406	0.0099	0.6945	Admixed	0
701	0.7167	0.0049	0.2724	0.006	Admixed	0
702	0.2796	0.0019	0.0048	0.7137	Admixed	0
703	0.3623	0.0159	0.016	0.6058	Admixed	0
704	0.3825	0.0051	0.0084	0.604	Admixed	0
705	0.0081	0.0043	0.0029	0.9847	GG4	4
706	0.2165	0.0101	0.0084	0.765	GG4	4
707	0.0913	0.0021	0.0042	0.9024	GG4	4
708	0.3126	0.6007	0.0798	0.0069	Admixed	0
709	0.1813	0.006	0.052	0.7607	GG4	4
710	0.0773	0.9131	0.0048	0.0048	GG2	2
711	0.0459	0.9404	0.0078	0.0059	GG2	2
712	0.0871	0.002	0.003	0.9079	GG4	4
713	0.9854	0.0033	0.0075	0.0038	GG1	1
714	0.0124	0.0025	0.0033	0.9818	GG4	4
715	0.914	0.0031	0.0423	0.0406	GG1	1
716	0.9225	0.0039	0.0122	0.0614	GG1	1
717	0.9862	0.0049	0.004	0.0049	GG1	1
718	0.8883	0.004	0.0235	0.0842	GG1	1
719	0.0021	0.2622	0.099	0.6367	Admixed	0
720	0.9885	0.0034	0.0051	0.003	GG1	1
721	0.0966	0.0129	0.0139	0.8766	GG4	4
722	0.0398	0.0029	0.0037	0.9536	GG4	4
723	0.0041	0.007	0.0502	0.9388	GG4	4
724	0.8904	0.0072	0.0965	0.0059	GG1	1
725	0.0211	0.003	0.0042	0.9717	GG4	4
726	0.8061	0.1832	0.0057	0.005	GG1	1
727	0.1472	0.002	0.0026	0.8482	GG4	4
728	0.8703	0.0106	0.0887	0.0304	GG1	1
729	0.9885	0.004	0.0038	0.0037	GG1	1
730	0.0062	0.0025	0.0038	0.9875	GG4	4
731	0.0668	0.0029	0.0039	0.9264	GG4	4
732	0.9679	0.0191	0.0082	0.0048	GG1	1
733	0.0042	0.003	0.0047	0.9881	GG4	4
734	0.0212	0.9728	0.003	0.003	GG2	2
735	0.6419	0.3507	0.0031	0.0043	Admixed	0
736	0.0096	0.0039	0.0049	0.9816	GG4	4
737	0.0277	0.0042	0.0072	0.9609	GG4	4
738	0.0552	0.004	0.0069	0.9339	GG4	4
739	0.0034	0.0104	0.0523	0.9339	GG4	4
740	0.7789	0.0167	0.0256	0.1788	GG1	1
741	0.7273	0.1162	0.1378	0.0188	Admixed	0
742	0.2959	0.045	0.0081	0.6509	Admixed	0
743	0.9841	0.0062	0.0041	0.0056	GG1	1
744	0.0104	0.0029	0.2613	0.7254	Admixed	0
745	0.0811	0.5651	0.3499	0.0039	Admixed	0
746	0.0024	0.292	0.0952	0.6104	Admixed	0
747	0.003	0.0033	0.1861	0.8076	GG4	4
748	0.5477	0.006	0.4421	0.0041	Admixed	0
749	0.003	0.0203	0.3091	0.6676	Admixed	0
750	0.3139	0.0039	0.6772	0.005	Admixed	0
751	0.0032	0.0024	0.4376	0.5569	Admixed	0
752	0.0098	0.002	0.2758	0.7124	Admixed	0
753	0.5155	0.0033	0.4511	0.03	Admixed	0
754	0.0061	0.0029	0.3036	0.6874	Admixed	0
755	0.1399	0.0085	0.8478	0.0038	GG3	3
756	0.3843	0.0126	0.5921	0.011	Admixed	0
757	0.0024	0.0107	0.0438	0.9431	GG4	4
758	0.6058	0.0078	0.381	0.0054	Admixed	0
759	0.7254	0.0384	0.2287	0.0075	Admixed	0
760	0.6472	0.012	0.3163	0.0245	Admixed	0
761	0.1269	0.0401	0.829	0.004	GG3	3
762	0.1248	0.0052	0.8677	0.0023	GG3	3
763	0.5359	0.007	0.4541	0.0031	Admixed	0
764	0.2901	0.0038	0.6689	0.0373	Admixed	0
765	0.426	0.0076	0.5624	0.004	Admixed	0
766	0.2946	0.0034	0.6992	0.0028	Admixed	0
767	0.4585	0.0087	0.529	0.0038	Admixed	0
768	0.2425	0.0029	0.0121	0.7425	Admixed	0
769	0.0095	0.003	0.4117	0.5758	Admixed	0
770	0.4747	0.0654	0.0631	0.3968	Admixed	0
771	0.0041	0.014	0.0142	0.9677	GG4	4
772	0.003	0.0039	0.0415	0.9516	GG4	4
773	0.0032	0.5513	0.3904	0.055	Admixed	0
774	0.0023	0.0103	0.0502	0.9372	GG4	4
775	0.0401	0.0022	0.8772	0.0805	GG3	3
776	0.0036	0.0019	0.3403	0.6542	Admixed	0
777	0.0024	0.2872	0.1074	0.603	Admixed	0
778	0.0046	0.002	0.3989	0.5945	Admixed	0
779	0.0029	0.0258	0.0191	0.9522	GG4	4
780	0.2247	0.0132	0.7431	0.019	Admixed	0
781	0.002	0.0066	0.0486	0.9428	GG4	4
782	0.0048	0.0029	0.2703	0.722	Admixed	0
783	0.1035	0.0098	0.7501	0.1365	Admixed	0
784	0.0724	0.0063	0.7783	0.143	GG3	3
785	0.003	0.0548	0.0738	0.8683	GG4	4
786	0.0033	0.0275	0.054	0.9152	GG4	4
787	0.01	0.0019	0.0425	0.9456	GG4	4
788	0.0053	0.0031	0.4542	0.5374	Admixed	0
789	0.0024	0.0127	0.0715	0.9134	GG4	4
790	0.0039	0.002	0.0732	0.9209	GG4	4
791	0.0055	0.002	0.6721	0.3204	Admixed	0
792	0.0043	0.002	0.7022	0.2915	Admixed	0
793	0.0012	0.1484	0.481	0.3693	Admixed	0
794	0.0035	0.0047	0.4893	0.5025	Admixed	0
795	0.0556	0.0021	0.8919	0.0504	GG3	3
796	0.0043	0.0021	0.7059	0.2877	Admixed	0
797	0.0022	0.0019	0.5395	0.4564	Admixed	0
798	0.0058	0.002	0.7261	0.2661	Admixed	0
799	0.0719	0.0063	0.8815	0.0403	GG3	3
800	0.2351	0.0085	0.7164	0.04	Admixed	0
801	0.3702	0.0032	0.6035	0.0231	Admixed	0
802	0.1898	0.004	0.7732	0.033	GG3	3
803	0.0667	0.2404	0.6689	0.024	Admixed	0
804	0.2341	0.0035	0.7115	0.0509	Admixed	0
805	0.1088	0.0029	0.8844	0.0039	GG3	3
806	0.1116	0.0056	0.8723	0.0105	GG3	3
807	0.0105	0.8918	0.0875	0.0102	GG2	2
808	0.0033	0.3933	0.0743	0.5291	Admixed	0
809	0.1176	0.1234	0.7536	0.0054	Admixed	0
810	0.0019	0.3338	0.1021	0.5622	Admixed	0
811	0.0023	0.2493	0.0965	0.6519	Admixed	0
812	0.2512	0.0508	0.6876	0.0104	Admixed	0
813	0.0442	0.2778	0.6547	0.0234	Admixed	0
814	0.0019	0.2928	0.1023	0.603	Admixed	0
815	0.0019	0.2332	0.1013	0.6636	Admixed	0
816	0.4999	0.0041	0.4916	0.0044	Admixed	0
817	0.0019	0.245	0.1018	0.6513	Admixed	0
818	0.002	0.4642	0.078	0.4558	Admixed	0
819	0.7993	0.0407	0.1505	0.0095	GG1	1
820	0.0034	0.5757	0.0756	0.3453	Admixed	0
821	0.5925	0.0145	0.3855	0.0075	Admixed	0
822	0.0024	0.5354	0.0866	0.3756	Admixed	0
823	0.0708	0.5984	0.316	0.0148	Admixed	0
824	0.2559	0.0308	0.6167	0.0966	Admixed	0
825	0.9828	0.006	0.0071	0.0041	GG1	1
826	0.1051	0.5638	0.3111	0.02	Admixed	0
827	0.0019	0.3953	0.1002	0.5027	Admixed	0
828	0.0019	0.3637	0.1014	0.533	Admixed	0
829	0.0017	0.3639	0.1014	0.533	Admixed	0
830	0.62	0.1899	0.1288	0.0613	Admixed	0
831	0.0023	0.2558	0.0996	0.6423	Admixed	0
832	0.6753	0.2464	0.048	0.0303	Admixed	0
833	0.0029	0.0022	0.0047	0.9902	GG4	4
834	0.0029	0.002	0.0098	0.9853	GG4	4
835	0.0039	0.0029	0.0072	0.986	GG4	4
836	0.0032	0.002	0.0051	0.9897	GG4	4
837	0.0041	0.0029	0.0109	0.9821	GG4	4
838	0.0097	0.002	0.0073	0.981	GG4	4
839	0.0037	0.003	0.0079	0.9854	GG4	4
840	0.0031	0.0021	0.0209	0.9739	GG4	4
841	0.0046	0.0028	0.0121	0.9805	GG4	4
842	0.002	0.2688	0.0546	0.6746	Admixed	0
843	0.0029	0.3365	0.0755	0.5851	Admixed	0
844	0.0048	0.003	0.0051	0.9871	GG4	4
845	0.0078	0.0022	0.0068	0.9832	GG4	4
846	0.0039	0.4385	0.0804	0.4772	Admixed	0
847	0.0057	0.003	0.0039	0.9874	GG4	4
848	0.0039	0.003	0.0108	0.9823	GG4	4
849	0.0039	0.004	0.036	0.9561	GG4	4
850	0.0031	0.0041	0.0518	0.941	GG4	4
851	0.0043	0.0039	0.0136	0.9782	GG4	4
852	0.0038	0.002	0.0062	0.988	GG4	4
853	0.0046	0.0028	0.0046	0.988	GG4	4
854	0.0048	0.0028	0.0047	0.9877	GG4	4
855	0.0035	0.0023	0.008	0.9862	GG4	4
856	0.0035	0.0043	0.0291	0.9631	GG4	4
857	0.0039	0.0031	0.0245	0.9685	GG4	4
858	0.0021	0.3037	0.1009	0.5933	Admixed	0
859	0.0022	0.0029	0.0472	0.9477	GG4	4
860	0.002	0.3092	0.1009	0.5879	Admixed	0
861	0.7988	0.043	0.1124	0.0458	GG1	1
862	0.6923	0.2342	0.0221	0.0515	Admixed	0
863	0.0037	0.1661	0.0897	0.7405	Admixed	0
864	0.0053	0.9432	0.0419	0.0096	GG2	2
865	0.441	0.0503	0.0084	0.5003	Admixed	0
929	0.0031	0.0029	0.0541	0.9399	GG4	4
930	0.0019	0.2679	0.1013	0.6289	Admixed	0
931	0.0667	0.3949	0.0075	0.5309	Admixed	0
932	0.003	0.6731	0.0604	0.2635	Admixed	0
933	0.0031	0.7229	0.145	0.129	Admixed	0
934	0.0019	0.3134	0.1013	0.5834	Admixed	0
935	0.0045	0.9505	0.037	0.008	GG2	2
936	0.1301	0.5115	0.3442	0.0142	Admixed	0
937	0.0041	0.9878	0.0052	0.0029	GG2	2
938	0.0031	0.0309	0.0353	0.9307	GG4	4
939	0.2435	0.527	0.2159	0.0136	Admixed	0
940	0.4704	0.5009	0.0173	0.0114	Admixed	0
941	0.1783	0.399	0.0423	0.3804	Admixed	0
942	0.0834	0.438	0.2932	0.1855	Admixed	0
943	0.1139	0.4253	0.2255	0.2354	Admixed	0
944	0.0035	0.4329	0.0817	0.4819	Admixed	0
945	0.0042	0.2541	0.0544	0.6873	Admixed	0
946	0.0057	0.0142	0.0083	0.9718	GG4	4
947	0.2991	0.0726	0.0653	0.563	Admixed	0
948	0.5097	0.4495	0.0271	0.0137	Admixed	0
949	0.583	0.3646	0.0313	0.0211	Admixed	0
950	0.0039	0.9899	0.0033	0.0029	GG2	2
951	0.0039	0.9898	0.0034	0.0029	GG2	2
952	0.0118	0.983	0.0023	0.0029	GG2	2
953	0.0137	0.9823	0.002	0.002	GG2	2
954	0.007	0.9875	0.0026	0.0029	GG2	2
955	0.0114	0.9777	0.0045	0.0064	GG2	2
956	0.072	0.8886	0.03	0.0094	GG2	2
957	0.016	0.9663	0.0077	0.01	GG2	2
958	0.0023	0.4108	0.089	0.4979	Admixed	0
959	0.005	0.9891	0.003	0.0029	GG2	2
960	0.0082	0.986	0.0029	0.0029	GG2	2
961	0.0057	0.9896	0.0022	0.0025	GG2	2
962	0.0031	0.433	0.0692	0.4947	Admixed	0
963	0.0047	0.9906	0.0021	0.0026	GG2	2
964	0.005	0.9901	0.0021	0.0028	GG2	2
965	0.0038	0.9923	0.002	0.0019	GG2	2
966	0.0039	0.992	0.0022	0.0019	GG2	2
967	0.0038	0.9921	0.0021	0.002	GG2	2
968	0.003	0.499	0.0679	0.4301	Admixed	0
969	0.0075	0.9876	0.002	0.0029	GG2	2
970	0.0045	0.9914	0.0021	0.002	GG2	2
971	0.0057	0.9886	0.0028	0.0029	GG2	2
972	0.0029	0.9874	0.0048	0.0049	GG2	2
973	0.0057	0.9876	0.0038	0.0029	GG2	2
974	0.0049	0.9878	0.0044	0.0029	GG2	2
975	0.0038	0.9923	0.002	0.0019	GG2	2
976	0.0035	0.9923	0.0023	0.0019	GG2	2
977	0.0029	0.9879	0.0044	0.0048	GG2	2
978	0.0031	0.9921	0.0029	0.0019	GG2	2
979	0.0038	0.9908	0.0033	0.0021	GG2	2
980	0.0038	0.9923	0.002	0.0019	GG2	2
981	0.0125	0.9817	0.0029	0.0029	GG2	2
982	0.0106	0.9854	0.0021	0.0019	GG2	2
983	0.0118	0.9824	0.0029	0.0029	GG2	2
984	0.0038	0.9923	0.002	0.0019	GG2	2
985	0.0031	0.8702	0.0329	0.0938	GG2	2
986	0.0038	0.9913	0.0029	0.002	GG2	2
987	0.0019	0.3562	0.1017	0.5402	Admixed	0
988	0.0045	0.9916	0.002	0.0019	GG2	2
989	0.0029	0.993	0.0022	0.0019	GG2	2
990	0.0033	0.9923	0.0024	0.002	GG2	2
991	0.0029	0.9932	0.002	0.0019	GG2	2
992	0.0029	0.993	0.0022	0.0019	GG2	2
993	0.0038	0.9852	0.0041	0.0069	GG2	2
994	0.0043	0.9771	0.0119	0.0067	GG2	2
995	0.0029	0.9916	0.003	0.0025	GG2	2
996	0.0029	0.9922	0.0029	0.002	GG2	2
997	0.0039	0.9904	0.0028	0.0029	GG2	2
1029	0.0029	0.993	0.0022	0.0019	GG2	2
1030	0.0029	0.9865	0.0057	0.0049	GG2	2
1031	0.0029	0.9869	0.0043	0.0059	GG2	2
1032	0.0038	0.9919	0.0021	0.0022	GG2	2
1033	0.5645	0.4126	0.012	0.0109	Admixed	0
1034	0.003	0.9922	0.0028	0.002	GG2	2
1035	0.0623	0.9258	0.0082	0.0037	GG2	2
1036	0.0042	0.9907	0.0022	0.0029	GG2	2
1037	0.0029	0.9874	0.0047	0.005	GG2	2
1038	0.0038	0.9922	0.0021	0.0019	GG2	2
1039	0.0022	0.682	0.0423	0.2735	Admixed	0
1040	0.003	0.931	0.0616	0.0044	GG2	2
1041	0.0044	0.9293	0.0603	0.006	GG2	2
1042	0.0066	0.9875	0.003	0.0029	GG2	2

## Sheet: Structure graphics K3
K2					K3						K4
796	0.0069	0.9931	GG2		796	0.4628	0.003	0.5342	Admixed		796	0.0043	0.0021	0.7059	0.2877	Admixed	Admixed
769	0.0075	0.9925	GG2		769	0.464	0.003	0.533	Admixed		769	0.0095	0.003	0.4117	0.5758	Admixed	Admixed
792	0.0054	0.9946	GG2		792	0.4699	0.002	0.5281	Admixed		792	0.0043	0.002	0.7022	0.2915	Admixed	Admixed
704	0.0589	0.9411	GG2		704	0.6187	0.008	0.3733	Admixed		704	0.3825	0.0051	0.0084	0.604	Admixed	Admixed
744	0.0073	0.9927	GG2		744	0.6267	0.003	0.3703	Admixed		744	0.0104	0.0029	0.2613	0.7254	Admixed	Admixed
754	0.0073	0.9927	GG2		754	0.6326	0.003	0.3644	Admixed		754	0.0061	0.0029	0.3036	0.6874	Admixed	Admixed
699	0.0445	0.9555	GG2		699	0.6416	0.0106	0.3478	Admixed		699	0.2582	0.0097	0.0523	0.6798	Admixed	Admixed
752	0.0059	0.9941	GG2		752	0.679	0.002	0.319	Admixed		752	0.0098	0.002	0.2758	0.7124	Admixed	Admixed
795	0.0994	0.9006	GG2		795	0.0637	0.003	0.9333	GG3		795	0.0556	0.0021	0.8919	0.0504	GG3	GG3
749	0.1117	0.8883	GG2		749	0.6686	0.0233	0.3081	Admixed		749	0.003	0.0203	0.3091	0.6676	Admixed	Admixed
778	0.0058	0.9942	GG2		778	0.6997	0.0022	0.2981	Admixed		778	0.0046	0.002	0.3989	0.5945	Admixed	Admixed
690	0.0378	0.9622	GG2		690	0.7141	0.0097	0.2762	Admixed		690	0.3768	0.0036	0.0034	0.6162	Admixed	Admixed
751	0.0063	0.9937	GG2		751	0.7277	0.003	0.2693	Admixed		751	0.0032	0.0024	0.4376	0.5569	Admixed	Admixed
702	0.0647	0.9353	GG2		702	0.7368	0.002	0.2612	Admixed		702	0.2796	0.0019	0.0048	0.7137	Admixed	Admixed
793	0.172	0.828	GG2		793	0.5712	0.1677	0.2611	Admixed		793	0.0012	0.1484	0.481	0.3693	Admixed	Admixed
942	0.5366	0.4634	Admixed		942	0.3582	0.4131	0.2288	Admixed		942	0.0834	0.438	0.2932	0.1855	Admixed	Admixed
742	0.1166	0.8834	GG2		742	0.691	0.0891	0.22	Admixed		742	0.2959	0.045	0.0081	0.6509	Admixed	Admixed
703	0.1236	0.8764	GG2		703	0.751	0.0401	0.2089	Admixed		703	0.3623	0.0159	0.016	0.6058	Admixed	Admixed
694	0.0385	0.9615	GG2		694	0.994	0.003	0.003	GG1		694	0.0027	0.0029	0.0593	0.9351	GG4	GG4
855	0.0094	0.9906	GG2		855	0.994	0.003	0.003	GG1		855	0.0035	0.0023	0.008	0.9862	GG4	GG4
859	0.0357	0.9643	GG2		859	0.9938	0.0032	0.003	GG1		859	0.0022	0.0029	0.0472	0.9477	GG4	GG4
834	0.0064	0.9936	GG2		834	0.9937	0.0023	0.004	GG1		834	0.0029	0.002	0.0098	0.9853	GG4	GG4
852	0.0063	0.9937	GG2		852	0.9937	0.0023	0.004	GG1		852	0.0038	0.002	0.0062	0.988	GG4	GG4
848	0.0116	0.9884	GG2		848	0.9934	0.003	0.0036	GG1		848	0.0039	0.003	0.0108	0.9823	GG4	GG4
836	0.0065	0.9935	GG2		836	0.9932	0.0028	0.004	GG1		836	0.0032	0.002	0.0051	0.9897	GG4	GG4
833	0.0078	0.9922	GG2		833	0.993	0.003	0.004	GG1		833	0.0029	0.0022	0.0047	0.9902	GG4	GG4
853	0.0085	0.9915	GG2		853	0.993	0.003	0.004	GG1		853	0.0046	0.0028	0.0046	0.988	GG4	GG4
854	0.0094	0.9906	GG2		854	0.993	0.003	0.004	GG1		854	0.0048	0.0028	0.0047	0.9877	GG4	GG4
929	0.0485	0.9515	GG2		929	0.993	0.004	0.003	GG1		929	0.0031	0.0029	0.0541	0.9399	GG4	GG4
733	0.0097	0.9903	GG2		733	0.9928	0.0032	0.004	GG1		733	0.0042	0.003	0.0047	0.9881	GG4	GG4
856	0.0527	0.9473	GG2		856	0.9921	0.0049	0.003	GG1		856	0.0035	0.0043	0.0291	0.9631	GG4	GG4
695	0.0382	0.9618	GG2		695	0.992	0.004	0.004	GG1		695	0.0036	0.0032	0.0493	0.9439	GG4	GG4
730	0.0083	0.9917	GG2		730	0.992	0.003	0.005	GG1		730	0.0062	0.0025	0.0038	0.9875	GG4	GG4
840	0.0066	0.9934	GG2		840	0.992	0.003	0.005	GG1		840	0.0031	0.0021	0.0209	0.9739	GG4	GG4
849	0.0562	0.9438	GG2		849	0.992	0.005	0.003	GG1		849	0.0039	0.004	0.036	0.9561	GG4	GG4
857	0.0193	0.9807	GG2		857	0.992	0.004	0.004	GG1		857	0.0039	0.0031	0.0245	0.9685	GG4	GG4
850	0.0836	0.9164	GG2		850	0.9917	0.0053	0.003	GG1		850	0.0031	0.0041	0.0518	0.941	GG4	GG4
772	0.0563	0.9437	GG2		772	0.9915	0.0045	0.004	GG1		772	0.003	0.0039	0.0415	0.9516	GG4	GG4
844	0.0117	0.9883	GG2		844	0.9912	0.004	0.0048	GG1		844	0.0048	0.003	0.0051	0.9871	GG4	GG4
835	0.009	0.991	GG2		835	0.9911	0.0037	0.0052	GG1		835	0.0039	0.0029	0.0072	0.986	GG4	GG4
837	0.0076	0.9924	GG2		837	0.991	0.003	0.006	GG1		837	0.0041	0.0029	0.0109	0.9821	GG4	GG4
839	0.0087	0.9913	GG2		839	0.991	0.004	0.005	GG1		839	0.0037	0.003	0.0079	0.9854	GG4	GG4
841	0.0073	0.9927	GG2		841	0.991	0.003	0.006	GG1		841	0.0046	0.0028	0.0121	0.9805	GG4	GG4
845	0.0087	0.9913	GG2		845	0.991	0.003	0.006	GG1		845	0.0078	0.0022	0.0068	0.9832	GG4	GG4
851	0.0151	0.9849	GG2		851	0.991	0.005	0.004	GG1		851	0.0043	0.0039	0.0136	0.9782	GG4	GG4
714	0.009	0.991	GG2		714	0.9904	0.003	0.0066	GG1		714	0.0124	0.0025	0.0033	0.9818	GG4	GG4
847	0.0111	0.9889	GG2		847	0.9902	0.004	0.0058	GG1		847	0.0057	0.003	0.0039	0.9874	GG4	GG4
698	0.0459	0.9541	GG2		698	0.99	0.005	0.005	GG1		698	0.0068	0.0043	0.0292	0.9597	GG4	GG4
838	0.0059	0.9941	GG2		838	0.9898	0.002	0.0082	GG1		838	0.0097	0.002	0.0073	0.981	GG4	GG4
790	0.0057	0.9943	GG2		790	0.9891	0.0029	0.008	GG1		790	0.0039	0.002	0.0732	0.9209	GG4	GG4
693	0.0101	0.9899	GG2		693	0.989	0.004	0.007	GG1		693	0.0086	0.003	0.0033	0.9851	GG4	GG4
781	0.1369	0.8631	GG2		781	0.9881	0.0089	0.003	GG1		781	0.002	0.0066	0.0486	0.9428	GG4	GG4
705	0.0175	0.9825	GG2		705	0.988	0.006	0.006	GG1		705	0.0081	0.0043	0.0029	0.9847	GG4	GG4
722	0.0106	0.9894	GG2		722	0.9867	0.0038	0.0095	GG1		722	0.0398	0.0029	0.0037	0.9536	GG4	GG4
736	0.0105	0.9895	GG2		736	0.9862	0.0047	0.0091	GG1		736	0.0096	0.0039	0.0049	0.9816	GG4	GG4
692	0.0106	0.9894	GG2		692	0.986	0.004	0.01	GG1		692	0.0286	0.003	0.0032	0.9652	GG4	GG4
723	0.153	0.847	GG2		723	0.9857	0.0105	0.0038	GG1		723	0.0041	0.007	0.0502	0.9388	GG4	GG4
725	0.0095	0.9905	GG2		725	0.9846	0.004	0.0114	GG1		725	0.0211	0.003	0.0042	0.9717	GG4	GG4
787	0.0053	0.9947	GG2		787	0.9845	0.002	0.0135	GG1		787	0.01	0.0019	0.0425	0.9456	GG4	GG4
697	0.0526	0.9474	GG2		697	0.9834	0.0088	0.0078	GG1		697	0.0077	0.0066	0.0224	0.9633	GG4	GG4
712	0.0089	0.9911	GG2		712	0.9826	0.003	0.0144	GG1		712	0.0871	0.002	0.003	0.9079	GG4	GG4
774	0.142	0.858	GG2		774	0.9813	0.0151	0.0036	GG1		774	0.0023	0.0103	0.0502	0.9372	GG4	GG4
739	0.1769	0.8231	GG2		739	0.9809	0.0157	0.0034	GG1		739	0.0034	0.0104	0.0523	0.9339	GG4	GG4
757	0.1618	0.8382	GG2		757	0.9801	0.0169	0.003	GG1		757	0.0024	0.0107	0.0438	0.9431	GG4	GG4
789	0.174	0.826	GG2		789	0.9791	0.0176	0.0033	GG1		789	0.0024	0.0127	0.0715	0.9134	GG4	GG4
731	0.01	0.99	GG2		731	0.9773	0.0037	0.019	GG1		731	0.0668	0.0029	0.0039	0.9264	GG4	GG4
691	0.0092	0.9908	GG2		691	0.9768	0.0038	0.0194	GG1		691	0.0323	0.0029	0.0065	0.9583	GG4	GG4
771	0.024	0.976	GG2		771	0.9746	0.0179	0.0075	GG1		771	0.0041	0.014	0.0142	0.9677	GG4	GG4
946	0.0246	0.9754	GG2		946	0.9741	0.0175	0.0084	GG1		946	0.0057	0.0142	0.0083	0.9718	GG4	GG4
737	0.0125	0.9875	GG2		737	0.9731	0.0051	0.0218	GG1		737	0.0277	0.0042	0.0072	0.9609	GG4	GG4
689	0.0075	0.9925	GG2		689	0.9727	0.002	0.0253	GG1		689	0.0787	0.002	0.0038	0.9155	GG4	GG4
687	0.0096	0.9904	GG2		687	0.9721	0.003	0.0249	GG1		687	0.0972	0.0024	0.0038	0.8966	GG4	GG4
688	0.008	0.992	GG2		688	0.9695	0.003	0.0275	GG1		688	0.0464	0.002	0.0067	0.9449	GG4	GG4
707	0.0082	0.9918	GG2		707	0.9692	0.003	0.0278	GG1		707	0.0913	0.0021	0.0042	0.9024	GG4	GG4
779	0.1658	0.8342	GG2		779	0.9673	0.0287	0.004	GG1		779	0.0029	0.0258	0.0191	0.9522	GG4	GG4
782	0.0067	0.9933	GG2		782	0.9604	0.006	0.0336	GG1		782	0.0048	0.0029	0.2703	0.722	Admixed	Admixed
727	0.0078	0.9922	GG2		727	0.9601	0.002	0.0379	GG1		727	0.1472	0.002	0.0026	0.8482	GG4	GG4
738	0.0144	0.9856	GG2		738	0.9593	0.0051	0.0356	GG1		738	0.0552	0.004	0.0069	0.9339	GG4	GG4
938	0.1217	0.8783	GG2		938	0.9544	0.0414	0.0042	GG1		938	0.0031	0.0309	0.0353	0.9307	GG4	GG4
786	0.1606	0.8394	GG2		786	0.9507	0.0432	0.0061	GG1		786	0.0033	0.0275	0.054	0.9152	GG4	GG4
721	0.0146	0.9854	GG2		721	0.9459	0.0124	0.0417	GG1		721	0.0966	0.0129	0.0139	0.8766	GG4	GG4
709	0.0567	0.9433	GG2		709	0.9323	0.0112	0.0565	GG1		709	0.1813	0.006	0.052	0.7607	GG4	GG4
785	0.1446	0.8554	GG2		785	0.918	0.0757	0.0063	GG1		785	0.003	0.0548	0.0738	0.8683	GG4	GG4
776	0.0049	0.9951	GG2		776	0.8887	0.0028	0.1085	GG1		776	0.0036	0.0019	0.3403	0.6542	Admixed	Admixed
747	0.044	0.956	GG2		747	0.8577	0.004	0.1383	GG1		747	0.003	0.0033	0.1861	0.8076	GG4	GG4
706	0.0656	0.9344	GG2		706	0.8405	0.007	0.1525	GG1		706	0.2165	0.0101	0.0084	0.765	GG4	GG4
686	0.0395	0.9605	GG2		686	0.8197	0.0053	0.175	GG1		686	0.3146	0.0034	0.006	0.676	Admixed	Admixed
788	0.0105	0.9895	GG2		788	0.8116	0.0105	0.1779	GG1		788	0.0053	0.0031	0.4542	0.5374	Admixed	Admixed
696	0.0992	0.9008	GG2		696	0.7934	0.0735	0.1331	GG1		696	0.2342	0.0296	0.0261	0.7101	Admixed	Admixed
768	0.0115	0.9885	GG2		768	0.7887	0.004	0.2073	GG1		768	0.2425	0.0029	0.0121	0.7425	Admixed	Admixed
992	0.9951	0.0049	GG1		992	0.002	0.995	0.003	GG2		992	0.0029	0.993	0.0022	0.0019	GG2	GG2
991	0.9954	0.0046	GG1		991	0.002	0.995	0.003	GG2		991	0.0029	0.9932	0.002	0.0019	GG2	GG2
989	0.9951	0.0049	GG1		989	0.002	0.995	0.003	GG2		989	0.0029	0.993	0.0022	0.0019	GG2	GG2
980	0.9955	0.0045	GG1		980	0.002	0.995	0.003	GG2		980	0.0038	0.9923	0.002	0.0019	GG2	GG2
975	0.9955	0.0045	GG1		975	0.002	0.995	0.003	GG2		975	0.0038	0.9923	0.002	0.0019	GG2	GG2
965	0.9952	0.0048	GG1		965	0.002	0.995	0.003	GG2		965	0.0038	0.9923	0.002	0.0019	GG2	GG2
984	0.9952	0.0048	GG1		984	0.002	0.9947	0.0033	GG2		984	0.0038	0.9923	0.002	0.0019	GG2	GG2
967	0.9952	0.0048	GG1		967	0.0023	0.9947	0.003	GG2		967	0.0038	0.9921	0.0021	0.002	GG2	GG2
1029	0.9948	0.0052	GG1		1029	0.0024	0.9946	0.003	GG2		1029	0.0029	0.993	0.0022	0.0019	GG2	GG2
988	0.9952	0.0048	GG1		988	0.002	0.9946	0.0034	GG2		988	0.0045	0.9916	0.002	0.0019	GG2	GG2
976	0.9952	0.0048	GG1		976	0.002	0.9944	0.0036	GG2		976	0.0035	0.9923	0.0023	0.0019	GG2	GG2
966	0.995	0.005	GG1		966	0.0025	0.9943	0.0032	GG2		966	0.0039	0.992	0.0022	0.0019	GG2	GG2
996	0.9944	0.0056	GG1		996	0.003	0.9935	0.0035	GG2		996	0.0029	0.9922	0.0029	0.002	GG2	GG2
978	0.9946	0.0054	GG1		978	0.0025	0.9935	0.004	GG2		978	0.0031	0.9921	0.0029	0.0019	GG2	GG2
950	0.994	0.006	GG1		950	0.003	0.9935	0.0035	GG2		950	0.0039	0.9899	0.0033	0.0029	GG2	GG2
1034	0.9942	0.0058	GG1		1034	0.0029	0.9934	0.0037	GG2		1034	0.003	0.9922	0.0028	0.002	GG2	GG2
1032	0.9936	0.0064	GG1		1032	0.003	0.9934	0.0036	GG2		1032	0.0038	0.9919	0.0021	0.0022	GG2	GG2
995	0.9944	0.0056	GG1		995	0.003	0.9934	0.0036	GG2		995	0.0029	0.9916	0.003	0.0025	GG2	GG2
953	0.9949	0.0051	GG1		953	0.0023	0.9934	0.0043	GG2		953	0.0137	0.9823	0.002	0.002	GG2	GG2
990	0.9945	0.0055	GG1		990	0.003	0.9933	0.0037	GG2		990	0.0033	0.9923	0.0024	0.002	GG2	GG2
951	0.994	0.006	GG1		951	0.003	0.9933	0.0037	GG2		951	0.0039	0.9898	0.0034	0.0029	GG2	GG2
1038	0.9946	0.0054	GG1		1038	0.0028	0.9932	0.004	GG2		1038	0.0038	0.9922	0.0021	0.0019	GG2	GG2
970	0.9951	0.0049	GG1		970	0.0028	0.9932	0.004	GG2		970	0.0045	0.9914	0.0021	0.002	GG2	GG2
963	0.9952	0.0048	GG1		963	0.0029	0.9932	0.0039	GG2		963	0.0047	0.9906	0.0021	0.0026	GG2	GG2
979	0.9943	0.0057	GG1		979	0.0028	0.9931	0.0041	GG2		979	0.0038	0.9908	0.0033	0.0021	GG2	GG2
1036	0.9936	0.0064	GG1		1036	0.003	0.993	0.004	GG2		1036	0.0042	0.9907	0.0022	0.0029	GG2	GG2
997	0.994	0.006	GG1		997	0.003	0.993	0.004	GG2		997	0.0039	0.9904	0.0028	0.0029	GG2	GG2
986	0.9946	0.0054	GG1		986	0.003	0.993	0.004	GG2		986	0.0038	0.9913	0.0029	0.002	GG2	GG2
964	0.995	0.005	GG1		964	0.003	0.993	0.004	GG2		964	0.005	0.9901	0.0021	0.0028	GG2	GG2
961	0.995	0.005	GG1		961	0.003	0.993	0.004	GG2		961	0.0057	0.9896	0.0022	0.0025	GG2	GG2
959	0.9941	0.0059	GG1		959	0.003	0.993	0.004	GG2		959	0.005	0.9891	0.003	0.0029	GG2	GG2
982	0.9949	0.0051	GG1		982	0.0026	0.9925	0.0049	GG2		982	0.0106	0.9854	0.0021	0.0019	GG2	GG2
971	0.9942	0.0058	GG1		971	0.003	0.9923	0.0047	GG2		971	0.0057	0.9886	0.0028	0.0029	GG2	GG2
1042	0.994	0.006	GG1		1042	0.003	0.992	0.005	GG2		1042	0.0066	0.9875	0.003	0.0029	GG2	GG2
977	0.9761	0.0239	GG1		977	0.005	0.992	0.003	GG2		977	0.0029	0.9879	0.0044	0.0048	GG2	GG2
969	0.9942	0.0058	GG1		969	0.003	0.992	0.005	GG2		969	0.0075	0.9876	0.002	0.0029	GG2	GG2
960	0.9939	0.0061	GG1		960	0.003	0.992	0.005	GG2		960	0.0082	0.986	0.0029	0.0029	GG2	GG2
952	0.9946	0.0054	GG1		952	0.003	0.992	0.005	GG2		952	0.0118	0.983	0.0023	0.0029	GG2	GG2
1030	0.9729	0.0271	GG1		1030	0.0052	0.9917	0.0031	GG2		1030	0.0029	0.9865	0.0057	0.0049	GG2	GG2
954	0.9938	0.0062	GG1		954	0.0037	0.9917	0.0046	GG2		954	0.007	0.9875	0.0026	0.0029	GG2	GG2
1037	0.9735	0.0265	GG1		1037	0.0053	0.9916	0.0031	GG2		1037	0.0029	0.9874	0.0047	0.005	GG2	GG2
974	0.9936	0.0064	GG1		974	0.003	0.991	0.006	GG2		974	0.0049	0.9878	0.0044	0.0029	GG2	GG2
973	0.9932	0.0068	GG1		973	0.003	0.991	0.006	GG2		973	0.0057	0.9876	0.0038	0.0029	GG2	GG2
972	0.9752	0.0248	GG1		972	0.005	0.991	0.004	GG2		972	0.0029	0.9874	0.0048	0.0049	GG2	GG2
937	0.9924	0.0076	GG1		937	0.004	0.991	0.005	GG2		937	0.0041	0.9878	0.0052	0.0029	GG2	GG2
983	0.9939	0.0061	GG1		983	0.003	0.9905	0.0065	GG2		983	0.0118	0.9824	0.0029	0.0029	GG2	GG2
981	0.9934	0.0066	GG1		981	0.003	0.99	0.007	GG2		981	0.0125	0.9817	0.0029	0.0029	GG2	GG2
1031	0.9658	0.0342	GG1		1031	0.0069	0.9899	0.0032	GG2		1031	0.0029	0.9869	0.0043	0.0059	GG2	GG2
993	0.9693	0.0307	GG1		993	0.007	0.9884	0.0046	GG2		993	0.0038	0.9852	0.0041	0.0069	GG2	GG2
734	0.9933	0.0067	GG1		734	0.0039	0.9882	0.0079	GG2		734	0.0212	0.9728	0.003	0.003	GG2	GG2
994	0.9869	0.0131	GG1		994	0.0076	0.9843	0.0081	GG2		994	0.0043	0.9771	0.0119	0.0067	GG2	GG2
955	0.9906	0.0094	GG1		955	0.0077	0.9839	0.0084	GG2		955	0.0114	0.9777	0.0045	0.0064	GG2	GG2
957	0.9645	0.0355	GG1		957	0.011	0.98	0.009	GG2		957	0.016	0.9663	0.0077	0.01	GG2	GG2
1040	0.9792	0.0208	GG1		1040	0.0092	0.9786	0.0122	GG2		1040	0.003	0.931	0.0616	0.0044	GG2	GG2
935	0.9822	0.0178	GG1		935	0.0121	0.9781	0.0098	GG2		935	0.0045	0.9505	0.037	0.008	GG2	GG2
864	0.9812	0.0188	GG1		864	0.0134	0.9751	0.0115	GG2		864	0.0053	0.9432	0.0419	0.0096	GG2	GG2
1041	0.9759	0.0241	GG1		1041	0.0108	0.974	0.0152	GG2		1041	0.0044	0.9293	0.0603	0.006	GG2	GG2
710	0.9891	0.0109	GG1		710	0.0053	0.9691	0.0256	GG2		710	0.0773	0.9131	0.0048	0.0048	GG2	GG2
711	0.9888	0.0112	GG1		711	0.008	0.9648	0.0272	GG2		711	0.0459	0.9404	0.0078	0.0059	GG2	GG2
1035	0.9831	0.0169	GG1		1035	0.004	0.9488	0.0472	GG2		1035	0.0623	0.9258	0.0082	0.0037	GG2	GG2
956	0.9814	0.0186	GG1		956	0.0096	0.9153	0.0751	GG2		956	0.072	0.8886	0.03	0.0094	GG2	GG2
807	0.9646	0.0354	GG1		807	0.0253	0.8875	0.0872	GG2		807	0.0105	0.8918	0.0875	0.0102	GG2	GG2
985	0.888	0.112	GG1		985	0.1108	0.8842	0.005	GG2		985	0.0031	0.8702	0.0329	0.0938	GG2	GG2
677	0.8154	0.1846	GG1		677	0.0051	0.5409	0.454	Admixed		677	0.5888	0.4052	0.0031	0.0029	Admixed	Admixed
735	0.764	0.236	GG1		735	0.0069	0.4715	0.5216	Admixed		735	0.6419	0.3507	0.0031	0.0043	Admixed	Admixed
708	0.8353	0.1647	GG1		708	0.0063	0.5927	0.401	Admixed		708	0.3126	0.6007	0.0798	0.0069	Admixed	Admixed
823	0.7898	0.2102	GG1		823	0.0344	0.5704	0.3952	Admixed		823	0.0708	0.5984	0.316	0.0148	Admixed	Admixed
933	0.7797	0.2203	GG1		933	0.2523	0.7426	0.0051	Admixed		933	0.0031	0.7229	0.145	0.129	Admixed	Admixed
932	0.7662	0.2338	GG1		932	0.2879	0.709	0.0031	Admixed		932	0.003	0.6731	0.0604	0.2635	Admixed	Admixed
863	0.3287	0.6713	Admixed		863	0.7764	0.2209	0.0027	GG1		863	0.0037	0.1661	0.0897	0.7405	Admixed	Admixed
700	0.1412	0.8588	GG2		700	0.7747	0.1043	0.121	GG1		700	0.255	0.0406	0.0099	0.6945	Admixed	Admixed
673	0.5129	0.4871	Admixed		673	0.003	0.0041	0.9929	GG3		673	0.9941	0.002	0.0019	0.002	GG1	GG1
684	0.5185	0.4815	Admixed		684	0.004	0.0066	0.9894	GG3		684	0.9936	0.0024	0.002	0.002	GG1	GG1
665	0.5299	0.4701	Admixed		665	0.004	0.0058	0.9902	GG3		665	0.9925	0.003	0.002	0.0025	GG1	GG1
669	0.5529	0.4471	Admixed		669	0.0048	0.0082	0.987	GG3		669	0.992	0.0031	0.002	0.0029	GG1	GG1
675	0.5495	0.4505	Admixed		675	0.005	0.0087	0.9863	GG3		675	0.992	0.0031	0.002	0.0029	GG1	GG1
667	0.5501	0.4499	Admixed		667	0.005	0.0088	0.9862	GG3		667	0.992	0.0031	0.002	0.0029	GG1	GG1
682	0.5363	0.4637	Admixed		682	0.004	0.0116	0.9844	GG3		682	0.9919	0.0041	0.002	0.002	GG1	GG1
672	0.5548	0.4452	Admixed		672	0.0054	0.0138	0.9808	GG3		672	0.9909	0.0041	0.002	0.003	GG1	GG1
671	0.5143	0.4857	Admixed		671	0.0034	0.006	0.9906	GG3		671	0.9901	0.0041	0.0028	0.003	GG1	GG1
661	0.5326	0.4674	Admixed		661	0.006	0.0186	0.9754	GG3		661	0.9889	0.0053	0.0029	0.0029	GG1	GG1
680	0.5607	0.4393	Admixed		680	0.0088	0.0418	0.9494	GG3		680	0.9886	0.0061	0.0021	0.0032	GG1	GG1
720	0.5123	0.4877	Admixed		720	0.0039	0.005	0.9911	GG3		720	0.9885	0.0034	0.0051	0.003	GG1	GG1
729	0.545	0.455	Admixed		729	0.0052	0.0085	0.9863	GG3		729	0.9885	0.004	0.0038	0.0037	GG1	GG1
664	0.5152	0.4848	Admixed		664	0.0034	0.004	0.9926	GG3		664	0.9884	0.0028	0.0058	0.003	GG1	GG1
662	0.5653	0.4347	Admixed		662	0.0082	0.0489	0.9429	GG3		662	0.9882	0.0067	0.0021	0.003	GG1	GG1
674	0.5747	0.4253	Admixed		674	0.0081	0.0517	0.9402	GG3		674	0.9882	0.0067	0.0022	0.0029	GG1	GG1
676	0.5428	0.4572	Admixed		676	0.0051	0.0105	0.9844	GG3		676	0.9877	0.0058	0.0035	0.003	GG1	GG1
717	0.5399	0.4601	Admixed		717	0.007	0.0098	0.9832	GG3		717	0.9862	0.0049	0.004	0.0049	GG1	GG1
713	0.5021	0.4979	Admixed		713	0.004	0.0042	0.9918	GG3		713	0.9854	0.0033	0.0075	0.0038	GG1	GG1
683	0.528	0.472	Admixed		683	0.0081	0.0229	0.969	GG3		683	0.9853	0.0052	0.0047	0.0048	GG1	GG1
678	0.5261	0.4739	Admixed		678	0.005	0.0061	0.9889	GG3		678	0.9848	0.0032	0.0073	0.0047	GG1	GG1
743	0.5382	0.4618	Admixed		743	0.007	0.0094	0.9836	GG3		743	0.9841	0.0062	0.0041	0.0056	GG1	GG1
825	0.5359	0.4641	Admixed		825	0.0054	0.0095	0.9851	GG3		825	0.9828	0.006	0.0071	0.0041	GG1	GG1
679	0.5609	0.4391	Admixed		679	0.008	0.0538	0.9382	GG3		679	0.9809	0.0104	0.0049	0.0038	GG1	GG1
666	0.5467	0.4533	Admixed		666	0.004	0.0093	0.9867	GG3		666	0.9752	0.011	0.0099	0.0039	GG1	GG1
732	0.5669	0.4331	Admixed		732	0.0058	0.0288	0.9654	GG3		732	0.9679	0.0191	0.0082	0.0048	GG1	GG1
716	0.4306	0.5694	Admixed		716	0.0207	0.006	0.9733	GG3		716	0.9225	0.0039	0.0122	0.0614	GG1	GG1
715	0.441	0.559	Admixed		715	0.0111	0.004	0.9849	GG3		715	0.914	0.0031	0.0423	0.0406	GG1	GG1
668	0.5966	0.4034	Admixed		668	0.003	0.1221	0.8749	GG3		668	0.9127	0.0827	0.0025	0.002	GG1	GG1
724	0.532	0.468	Admixed		724	0.005	0.0088	0.9862	GG3		724	0.8904	0.0072	0.0965	0.0059	GG1	GG1
718	0.4255	0.5745	Admixed		718	0.0277	0.0067	0.9656	GG3		718	0.8883	0.004	0.0235	0.0842	GG1	GG1
728	0.5217	0.4783	Admixed		728	0.0088	0.0129	0.9783	GG3		728	0.8703	0.0106	0.0887	0.0304	GG1	GG1
670	0.5434	0.4566	Admixed		670	0.0104	0.014	0.9756	GG3		670	0.8489	0.0506	0.0369	0.0636	GG1	GG1
685	0.6324	0.3676	Admixed		685	0.0043	0.2149	0.7808	GG3		685	0.8227	0.1698	0.0038	0.0037	GG1	GG1
726	0.6227	0.3773	Admixed		726	0.006	0.1941	0.7999	GG3		726	0.8061	0.1832	0.0057	0.005	GG1	GG1
819	0.5329	0.4671	Admixed		819	0.0052	0.0089	0.9859	GG3		819	0.7993	0.0407	0.1505	0.0095	GG1	GG1
861	0.5368	0.4632	Admixed		861	0.0094	0.0125	0.9781	GG3		861	0.7988	0.043	0.1124	0.0458	GG1	GG1
681	0.4584	0.5416	Admixed		681	0.005	0.0033	0.9917	GG3		681	0.7824	0.0035	0.209	0.0051	GG1	GG1
740	0.4627	0.5373	Admixed		740	0.0545	0.0338	0.9117	GG3		740	0.7789	0.0167	0.0256	0.1788	GG1	GG1
663	0.6432	0.3568	Admixed		663	0.0067	0.2391	0.7542	Admixed		663	0.8796	0.1119	0.0032	0.0053	GG1	GG1
805	0.2377	0.7623	GG2		805	0.004	0.0029	0.9931	GG3		805	0.1088	0.0029	0.8844	0.0039	GG3	GG3
799	0.1685	0.8315	GG2		799	0.018	0.004	0.978	GG3		799	0.0719	0.0063	0.8815	0.0403	GG3	GG3
775	0.096	0.904	GG2		775	0.3438	0.003	0.6532	Admixed		775	0.0401	0.0022	0.8772	0.0805	GG3	GG3
806	0.2063	0.7937	GG2		806	0.0086	0.0037	0.9877	GG3		806	0.1116	0.0056	0.8723	0.0105	GG3	GG3
762	0.3227	0.6773	Admixed		762	0.003	0.0038	0.9932	GG3		762	0.1248	0.0052	0.8677	0.0023	GG3	GG3
755	0.3269	0.6731	Admixed		755	0.0041	0.0047	0.9912	GG3		755	0.1399	0.0085	0.8478	0.0038	GG3	GG3
761	0.3404	0.6596	Admixed		761	0.0041	0.0127	0.9832	GG3		761	0.1269	0.0401	0.829	0.004	GG3	GG3
784	0.1285	0.8715	GG2		784	0.4122	0.0039	0.5839	Admixed		784	0.0724	0.0063	0.7783	0.143	GG3	GG3
802	0.1559	0.8441	GG2		802	0.0134	0.003	0.9836	GG3		802	0.1898	0.004	0.7732	0.033	GG3	GG3
750	0.2887	0.7113	Admixed		750	0.0021	0.0029	0.995	GG3		750	0.3139	0.0039	0.6772	0.005	Admixed	Admixed
766	0.3108	0.6892	Admixed		766	0.003	0.0029	0.9941	GG3		766	0.2946	0.0034	0.6992	0.0028	Admixed	Admixed
816	0.3509	0.6491	Admixed		816	0.004	0.004	0.992	GG3		816	0.4999	0.0041	0.4916	0.0044	Admixed	Admixed
763	0.4983	0.5017	Admixed		763	0.0031	0.0052	0.9917	GG3		763	0.5359	0.007	0.4541	0.0031	Admixed	Admixed
748	0.4821	0.5179	Admixed		748	0.004	0.005	0.991	GG3		748	0.5477	0.006	0.4421	0.0041	Admixed	Admixed
765	0.4844	0.5156	Admixed		765	0.004	0.0052	0.9908	GG3		765	0.426	0.0076	0.5624	0.004	Admixed	Admixed
767	0.4949	0.5051	Admixed		767	0.004	0.0061	0.9899	GG3		767	0.4585	0.0087	0.529	0.0038	Admixed	Admixed
701	0.4834	0.5166	Admixed		701	0.0068	0.0055	0.9877	GG3		701	0.7167	0.0049	0.2724	0.006	Admixed	Admixed
801	0.1867	0.8133	GG2		801	0.0094	0.003	0.9876	GG3		801	0.3702	0.0032	0.6035	0.0231	Admixed	Admixed
758	0.5141	0.4859	Admixed		758	0.0061	0.0071	0.9868	GG3		758	0.6058	0.0078	0.381	0.0054	Admixed	Admixed
812	0.3418	0.6582	Admixed		812	0.0085	0.008	0.9835	GG3		812	0.2512	0.0508	0.6876	0.0104	Admixed	Admixed
759	0.5444	0.4556	Admixed		759	0.0052	0.0117	0.9831	GG3		759	0.7254	0.0384	0.2287	0.0075	Admixed	Admixed
800	0.1782	0.8218	GG2		800	0.0139	0.0038	0.9823	GG3		800	0.2351	0.0085	0.7164	0.04	Admixed	Admixed
821	0.5145	0.4855	Admixed		821	0.0096	0.0126	0.9778	GG3		821	0.5925	0.0145	0.3855	0.0075	Admixed	Admixed
756	0.397	0.603	Admixed		756	0.0178	0.0061	0.9761	GG3		756	0.3843	0.0126	0.5921	0.011	Admixed	Admixed
760	0.4689	0.5311	Admixed		760	0.0161	0.009	0.9749	GG3		760	0.6472	0.012	0.3163	0.0245	Admixed	Admixed
764	0.2169	0.7831	GG2		764	0.0253	0.003	0.9717	GG3		764	0.2901	0.0038	0.6689	0.0373	Admixed	Admixed
780	0.3024	0.6976	Admixed		780	0.0287	0.0044	0.9669	GG3		780	0.2247	0.0132	0.7431	0.019	Admixed	Admixed
809	0.3265	0.6735	Admixed		809	0.0062	0.0385	0.9553	GG3		809	0.1176	0.1234	0.7536	0.0054	Admixed	Admixed
741	0.5585	0.4415	Admixed		741	0.0099	0.0358	0.9543	GG3		741	0.7273	0.1162	0.1378	0.0188	Admixed	Admixed
753	0.2677	0.7323	Admixed		753	0.0437	0.0036	0.9527	GG3		753	0.5155	0.0033	0.4511	0.03	Admixed	Admixed
804	0.1673	0.8327	GG2		804	0.0879	0.003	0.9091	GG3		804	0.2341	0.0035	0.7115	0.0509	Admixed	Admixed
830	0.5539	0.4461	Admixed		830	0.0223	0.1063	0.8714	GG3		830	0.62	0.1899	0.1288	0.0613	Admixed	Admixed
832	0.5668	0.4332	Admixed		832	0.0165	0.1265	0.857	GG3		832	0.6753	0.2464	0.048	0.0303	Admixed	Admixed
862	0.5715	0.4285	Admixed		862	0.0237	0.1323	0.844	GG3		862	0.6923	0.2342	0.0221	0.0515	Admixed	Admixed
824	0.3141	0.6859	Admixed		824	0.1494	0.0089	0.8417	GG3		824	0.2559	0.0308	0.6167	0.0966	Admixed	Admixed
783	0.1719	0.8281	GG2		783	0.2895	0.0041	0.7064	Admixed		783	0.1035	0.0098	0.7501	0.1365	Admixed	Admixed
949	0.6219	0.3781	Admixed		949	0.0148	0.3069	0.6783	Admixed		949	0.583	0.3646	0.0313	0.0211	Admixed	Admixed
813	0.3112	0.6888	Admixed		813	0.0662	0.2901	0.6437	Admixed		813	0.0442	0.2778	0.6547	0.0234	Admixed	Admixed
1033	0.6344	0.3656	Admixed		1033	0.0107	0.3844	0.6049	Admixed		1033	0.5645	0.4126	0.012	0.0109	Admixed	Admixed
798	0.005	0.995	GG2		798	0.394	0.002	0.604	Admixed		798	0.0058	0.002	0.7261	0.2661	Admixed	Admixed
948	0.6839	0.3161	Admixed		948	0.0116	0.4204	0.568	Admixed		948	0.5097	0.4495	0.0271	0.0137	Admixed	Admixed
803	0.3303	0.6697	Admixed		803	0.2994	0.1333	0.5673	Admixed		803	0.0667	0.2404	0.6689	0.024	Admixed	Admixed
936	0.7024	0.2976	Admixed		936	0.0167	0.4236	0.5597	Admixed		936	0.1301	0.5115	0.3442	0.0142	Admixed	Admixed
745	0.6966	0.3034	Admixed		745	0.0039	0.4422	0.5539	Admixed		745	0.0811	0.5651	0.3499	0.0039	Admixed	Admixed
791	0.0062	0.9938	GG2		791	0.4464	0.002	0.5516	Admixed		791	0.0055	0.002	0.6721	0.3204	Admixed	Admixed
939	0.7142	0.2858	Admixed		939	0.0118	0.4429	0.5453	Admixed		939	0.2435	0.527	0.2159	0.0136	Admixed	Admixed
940	0.74	0.26	Admixed		940	0.0115	0.481	0.5075	Admixed		940	0.4704	0.5009	0.0173	0.0114	Admixed	Admixed
770	0.4252	0.5748	Admixed		770	0.3717	0.1249	0.5034	Admixed		770	0.4747	0.0654	0.0631	0.3968	Admixed	Admixed
826	0.7544	0.2456	Admixed		826	0.0272	0.4974	0.4754	Admixed		826	0.1051	0.5638	0.3111	0.02	Admixed	Admixed
794	0.0109	0.9891	GG2		794	0.5591	0.0049	0.436	Admixed		794	0.0035	0.0047	0.4893	0.5025	Admixed	Admixed
947	0.269	0.731	Admixed		947	0.5223	0.0467	0.431	Admixed		947	0.2991	0.0726	0.0653	0.563	Admixed	Admixed
797	0.0039	0.9961	GG2		797	0.5986	0.002	0.3994	Admixed		797	0.0022	0.0019	0.5395	0.4564	Admixed	Admixed
941	0.5616	0.4384	Admixed		941	0.4077	0.457	0.1352	Admixed		941	0.1783	0.399	0.0423	0.3804	Admixed	Admixed
931	0.5075	0.4925	Admixed		931	0.5344	0.4401	0.0255	Admixed		931	0.0667	0.3949	0.0075	0.5309	Admixed	Admixed
773	0.6127	0.3873	Admixed		773	0.4101	0.5799	0.01	Admixed		773	0.0032	0.5513	0.3904	0.055	Admixed	Admixed
808	0.4543	0.5457	Admixed		808	0.5693	0.4267	0.004	Admixed		808	0.0033	0.3933	0.0743	0.5291	Admixed	Admixed
945	0.3178	0.6822	Admixed		945	0.7123	0.2842	0.0035	Admixed		945	0.0042	0.2541	0.0544	0.6873	Admixed	Admixed
820	0.6591	0.3409	Admixed		820	0.3739	0.623	0.0031	Admixed		820	0.0034	0.5757	0.0756	0.3453	Admixed	Admixed
968	0.5544	0.4456	Admixed		968	0.4575	0.5395	0.003	Admixed		968	0.003	0.499	0.0679	0.4301	Admixed	Admixed
846	0.5272	0.4728	Admixed		846	0.5045	0.4925	0.003	Admixed		846	0.0039	0.4385	0.0804	0.4772	Admixed	Admixed
944	0.4962	0.5038	Admixed		944	0.5255	0.4715	0.003	Admixed		944	0.0035	0.4329	0.0817	0.4819	Admixed	Admixed
962	0.4957	0.5043	Admixed		962	0.5263	0.4707	0.003	Admixed		962	0.0031	0.433	0.0692	0.4947	Admixed	Admixed
843	0.447	0.553	Admixed		843	0.6225	0.3746	0.003	Admixed		843	0.0029	0.3365	0.0755	0.5851	Admixed	Admixed
777	0.3963	0.6037	Admixed		777	0.6796	0.3174	0.003	Admixed		777	0.0024	0.2872	0.1074	0.603	Admixed	Admixed
1039	0.7265	0.2735	Admixed		1039	0.2934	0.7037	0.0029	Admixed		1039	0.0022	0.682	0.0423	0.2735	Admixed	Admixed
842	0.3849	0.6151	Admixed		842	0.6831	0.314	0.0029	Admixed		842	0.002	0.2688	0.0546	0.6746	Admixed	Admixed
822	0.5804	0.4196	Admixed		822	0.4073	0.5902	0.0025	Admixed		822	0.0024	0.5354	0.0866	0.3756	Admixed	Admixed
746	0.4379	0.5621	Admixed		746	0.654	0.3436	0.0024	Admixed		746	0.0024	0.292	0.0952	0.6104	Admixed	Admixed
719	0.4145	0.5855	Admixed		719	0.6814	0.3164	0.0022	Admixed		719	0.0021	0.2622	0.099	0.6367	Admixed	Admixed
818	0.5061	0.4939	Admixed		818	0.4851	0.5129	0.002	Admixed		818	0.002	0.4642	0.078	0.4558	Admixed	Admixed
958	0.4876	0.5124	Admixed		958	0.5236	0.4744	0.002	Admixed		958	0.0023	0.4108	0.089	0.4979	Admixed	Admixed
827	0.4729	0.5271	Admixed		827	0.539	0.459	0.002	Admixed		827	0.0019	0.3953	0.1002	0.5027	Admixed	Admixed
828	0.4599	0.5401	Admixed		828	0.5761	0.4219	0.002	Admixed		828	0.0019	0.3637	0.1014	0.533	Admixed	Admixed
829	0.4602	0.5398	Admixed		829	0.5766	0.4214	0.002	Admixed		829	0.0017	0.3639	0.1014	0.533	Admixed	Admixed
987	0.4556	0.5444	Admixed		987	0.5898	0.4082	0.002	Admixed		987	0.0019	0.3562	0.1017	0.5402	Admixed	Admixed
810	0.4452	0.5548	Admixed		810	0.612	0.386	0.002	Admixed		810	0.0019	0.3338	0.1021	0.5622	Admixed	Admixed
934	0.4544	0.5456	Admixed		934	0.6256	0.3724	0.002	Admixed		934	0.0019	0.3134	0.1013	0.5834	Admixed	Admixed
860	0.4548	0.5452	Admixed		860	0.6285	0.3695	0.002	Admixed		860	0.002	0.3092	0.1009	0.5879	Admixed	Admixed
858	0.4547	0.5453	Admixed		858	0.6342	0.3638	0.002	Admixed		858	0.0021	0.3037	0.1009	0.5933	Admixed	Admixed
814	0.4349	0.5651	Admixed		814	0.6627	0.3353	0.002	Admixed		814	0.0019	0.2928	0.1023	0.603	Admixed	Admixed
930	0.4365	0.5635	Admixed		930	0.6779	0.3201	0.002	Admixed		930	0.0019	0.2679	0.1013	0.6289	Admixed	Admixed
831	0.4331	0.5669	Admixed		831	0.6875	0.3105	0.002	Admixed		831	0.0023	0.2558	0.0996	0.6423	Admixed	Admixed
811	0.4199	0.5801	Admixed		811	0.6981	0.2999	0.002	Admixed		811	0.0023	0.2493	0.0965	0.6519	Admixed	Admixed
817	0.4261	0.5739	Admixed		817	0.7059	0.2921	0.002	Admixed		817	0.0019	0.245	0.1018	0.6513	Admixed	Admixed
815	0.424	0.576	Admixed		815	0.714	0.284	0.002	Admixed		815	0.0019	0.2332	0.1013	0.6636	Admixed	Admixed
943	0.5212	0.4788	Admixed		943	0.303	0.3621	0.3348	Admixed		943	0.1139	0.4253	0.2255	0.2354	Admixed	Admixed
865	0.3582	0.6418	Admixed		865	0.5704	0.1254	0.3042	Admixed		865	0.441	0.0503	0.0084	0.5003	Admixed	Admixed
