# Supplementary material for: Genetic Diversity and Differentiation Among Guatemalan Cardamom (Elettaria cardamomum (L.) Maton) Accessions
Source: Plants (Basel). 2026 Feb 20;15(4):655. doi: 10.3390/plants15040655 (PMC12944064; doi:10.3390/plants15040655)
Supplement: Supplementary file 1 [file plants-15-00655-s001.zip › Table S3 PC Eigen vectorsand correlation.xlsx]

## Sheet: PC
Molecular marker	Eigen vectors			Correlation
	PC1	PC2	PC3	PC1	PC2	PC3
ECMG23-A	0.0349636	0.0557629	0.0033414	0.126*	0.201**	0.0120686
ECMG23-B	0.00410829	0.0427707	-0.00487479	0.0197542	0.206**	-0.0234399
ECMG23-C	0.00978659	0.053837	0.0211655	0.0195562	0.10758	0.0422942
ECMG23-D	-0.0122729	0.03692	-0.00913376	-0.0590129	0.178**	-0.0439186
ECMG23-E	-0.0110915	-0.000979371	0.00387699	-0.0847717	-0.00748525	0.0296315
ECMG23-F	0.00291327	0.00995399	-0.00495687	0.0286441	0.0978704	-0.0487373
ECMG26-A	0.164361	0.0831226	-0.104502	0.361**	0.183**	-0.230**
ECMG26-B	0.169211	0.0836922	-0.100519	0.373**	0.184**	-0.222**
ECMG26-C	0.102244	0.0838118	-0.0797995	0.289**	0.237**	-0.226**
ECMG26-D	0.0512195	0.0664129	-0.0557257	0.167**	0.217**	-0.182**
ECMG26-E	0.0713292	0.13079	-0.107147	0.144*	0.263**	-0.216**
ECMG26-F	0.142774	0.0818206	-0.0735633	0.295**	0.169**	-0.152**
ECMG26-G	0.00909426	-0.0027756	-0.00769402	0.109322	-0.0333654	-0.0924895
ECMG28-A	0.00187751	0.00637974	-0.0160556	0.0058085	0.0197371	-0.0496715
ECMG28-B	0.00187751	0.00637974	-0.0160556	0.0058085	0.0197371	-0.0496715
ECMG28-C	-0.00156458	0.0379083	-0.0378966	-0.00853125	0.207**	-0.207**
ECMG28-D	0.0508539	0.0785735	-0.142053	0.101619	0.157**	-0.284**
ECMG28-F	0.00224921	0.0377645	0.0230128	0.0086358	0.145*	0.0883569
ECM47a-A	-0.0196219	0.0611346	-0.0994939	-0.045236	0.141*	-0.229**
ECM47a-B	-0.125674	0.00474384	-0.135031	-0.326**	0.0123115	-0.350**
ECM47a-C	0.00537567	0.134636	-0.202753	0.0117656	0.295**	-0.444**
ECM47a-D	-0.129005	0.0736891	-0.187508	-0.258**	0.147*	-0.374**
ECM47a-E	-0.113391	0.0674341	-0.175171	-0.267**	0.159**	-0.412**
ECM47a-F	-0.139812	0.0918028	-0.176548	-0.319**	0.210**	-0.403**
ECM47a-G	-0.127669	0.0655038	-0.17208	-0.305**	0.156**	-0.411**
ECM47a-H	-0.0392008	0.0237361	-0.0672197	-0.144*	0.0874095	-0.248**
ECM47a-I	0.0192694	0.00118995	-0.035157	0.0612082	0.00377981	-0.111675
ECM47a-J	0.0206596	0.0066058	-0.0355068	0.064749	0.0207031	-0.111281
ECM47a-K	0.00563797	0.00836596	-0.0123532	0.0480918	0.0713614	-0.105372
ECM47a-L	0.00260836	0.00628975	-0.00450688	0.0313549	0.0756088	-0.0541771
CaSSR26-A	-0.060865	-0.0217269	-0.126091	-0.169**	-0.0602856	-0.350**
CaSSR26-B	-0.0026222	0.0319353	-0.16134	-0.00604519	0.0736232	-0.372**
CaSSR26-C	-0.00113108	0.023921	-0.0311297	-0.00687081	0.145*	-0.189**
CaSSR26-D	-0.00113108	0.023921	-0.0311297	-0.00687081	0.145*	-0.189**
CaSSR26-E	-0.00113108	0.023921	-0.0311297	-0.00687081	0.145*	-0.189**
CaSSR26-F	0.00237081	0.0270856	-0.0106019	0.012348	0.141*	-0.0552186
CaSSR26-G	-0.138794	-0.0605571	0.0337879	-0.313**	-0.137*	0.0762099
CaSSR35-A	-0.00229726	-0.0134763	0.00269658	-0.0195956	-0.114953	0.0230018
CaSSR35-B	-0.0120889	0.0566847	-0.0441084	-0.0581281	0.273**	-0.212**
CaSSR35-C	0.0861476	0.0343977	0.0956313	0.173**	0.0690516	0.192**
CaSSR35-D	0.0861476	0.0343977	0.0956313	0.173**	0.0690516	0.192**
CaSSR35-E	0.0142993	-0.130139	0.106408	0.0408519	-0.372**	0.304**
CaSSR35-F	-0.0718483	-0.164537	0.0107762	-0.156**	-0.357**	0.0233532
S817-A	0.29226	0.332529	-0.0873738	0.594**	0.676**	-0.178**
S817-B	0.29414	0.332815	-0.106037	0.594**	0.672**	-0.214**
S817-C	0.305103	0.320054	-0.0785474	0.624**	0.654**	-0.161**
S817-D	0.264571	0.344723	-0.0102327	0.534**	0.696**	-0.0206506
S817-E	0.298486	0.319838	-0.0726361	0.618**	0.662**	-0.150*
S817-F	0.250123	0.349409	-0.0531159	0.500**	0.698**	-0.106139
S817-G	0.316134	0.308229	-0.0639751	0.654**	0.638**	-0.132*
S817-H	0.229149	0.34238	0.0207031	0.458**	0.684**	0.0413433
S817-I	0.310603	0.318404	-0.0564077	0.650**	0.666**	-0.118*
S817-J	0.31716	0.296587	-0.0383963	0.670**	0.626**	-0.0811005
S817-K	0.260076	0.325805	0.0354655	0.521**	0.652**	0.070979
S817-L	0.28984	0.331856	-0.0834393	0.594**	0.680**	-0.171**
S817-M	0.298008	0.318923	-0.0745508	0.619**	0.663**	-0.155**
S817-N	-0.00570365	0.0418817	-0.0269005	-0.032724	0.240**	-0.154**
S817-O	-0.00242792	0.00453893	-0.00303429	-0.0412031	0.0770282	-0.0514937
S817-P	-0.00570365	0.0418817	-0.0269005	-0.032724	0.240**	-0.154**
S817-Q	0.00388695	0.0602907	-0.0489869	0.016464	0.255**	-0.207**
S817-R	-0.00784388	0.0456629	-0.0287736	-0.0427706	0.249**	-0.157**
S817-S	-0.00570365	0.0418817	-0.0269005	-0.032724	0.240**	-0.154**
S817-T	-0.00214023	0.00378116	-0.00187306	-0.036321	0.0641684	-0.031787
S817-U	0.0163431	-0.00255924	-0.0164849	0.139*	-0.0218302	-0.141*
S817-V	0.028074	0.0120686	-0.0366982	0.146*	0.0628574	-0.191**
S817-W	0.00717708	0.0113715	-0.0167505	0.0548538	0.0869114	-0.128*
S817-X	0.00455375	0.00325629	-0.00346277	0.0547405	0.0391437	-0.0416258
S829-A	-0.403931	0.227033	-0.00288141	-0.807**	0.453**	-0.00575406
S829-B	-0.403931	0.227033	-0.00288141	-0.807**	0.453**	-0.00575406
S829-C	-0.403931	0.227033	-0.00288141	-0.807**	0.453**	-0.00575406
S829-D	-0.39485	0.256871	0.0598562	-0.793**	0.516**	0.120*
S829-E	-0.391524	0.259966	0.0673172	-0.787**	0.522**	0.135*
S829-F	-0.392701	0.254991	0.0665432	-0.790**	0.513**	0.134*
S829-G	-0.355216	0.254836	0.0661626	-0.726**	0.521**	0.135*
S829-H	-0.355572	0.251773	0.0606721	-0.732**	0.518**	0.125*
S829-I	-0.287049	0.240797	0.0790835	-0.606**	0.509**	0.167**
S829-J	-0.320329	0.234332	0.0602988	-0.677**	0.495**	0.127*
S829-K	-0.320329	0.234332	0.0602988	-0.677**	0.495**	0.127*
S829-L	-0.391881	0.256903	0.0618268	-0.790**	0.518**	0.125*
S829-M	-0.364561	0.242338	0.0520869	-0.728**	0.484**	0.104055
S829-N	-0.37845	0.211372	-0.0143333	-0.758**	0.423**	-0.0287006
S829-O	-0.376967	0.209404	-0.0181118	-0.756**	0.420**	-0.0363328
S842-A	0.0703098	0.102376	0.261485	0.153**	0.223**	0.570**
S842-B	0.0703098	0.102376	0.261485	0.153**	0.223**	0.570**
S842-C	0.0600047	0.145331	0.276667	0.128*	0.309**	0.589**
S842-D	0.0621907	0.104401	0.126008	0.168**	0.282**	0.340**
S842-E	0.0671061	0.157815	0.367746	0.134*	0.316**	0.737**
S842-F	0.000101738	-0.0013807	0.0136369	0.000554752	-0.00752859	0.0743584
S842-G	0.0482439	0.0383166	0.140204	0.141*	0.111787	0.409**
S842-H	-0.00728482	0.00253636	0.00462729	-0.0621393	0.0216351	0.0394707
S842-I	-0.00954033	0.0449523	0.079443	-0.0267229	0.126*	0.223**
S842-J	0.0921863	0.141864	0.333729	0.185**	0.285**	0.669**
S842-K	0.0407782	0.156363	0.337171	0.0814226	0.312**	0.673**
S842-L	0.0819016	0.02601	0.146413	0.264**	0.0837781	0.472**
S842-M	0.0957944	0.027055	0.150849	0.296**	0.0837004	0.467**
S842-N	0.000298562	-0.00671602	0.00843612	0.00358901	-0.080733	0.10141
S842-O	0.000306656	-0.00606043	0.00188544	0.00520412	-0.102849	0.0319969
S842-P	0.0667539	0.0934955	0.273424	0.145*	0.203**	0.594**
S842-Q	0.00339441	-0.00750558	0.0196188	0.0206195	-0.0455929	0.119*
S842-R	0.0138928	0.00104493	0.00443625	0.137*	0.010274	0.0436184
S842-S	0.0623416	0.0346818	0.132888	0.195**	0.108696	0.416**
S842-T	-0.00730203	0.0159072	0.0101731	-0.0510365	0.111181	0.0711031
S842-U	-0.00730203	0.0159072	0.0101731	-0.0510365	0.111181	0.0711031
S820-A	-0.0987265	0.156782	-0.188936	-0.203**	0.322**	-0.388**
S820-B	-0.11991	0.18072	-0.173621	-0.241**	0.363**	-0.349**
S820-C	-0.126102	0.185818	-0.172717	-0.253**	0.372**	-0.346**
S820-D	-0.123348	0.182149	-0.176978	-0.248**	0.366**	-0.356**
S820-E	-0.0247358	0.212404	-0.199828	-0.0549207	0.472**	-0.444**
S820-F	0.00275359	-0.00366885	-0.00426104	0.0210454	-0.0280407	-0.0325667
S820-G	0.00275359	-0.00366885	-0.00426104	0.0210454	-0.0280407	-0.0325667
S820-H	-0.0901858	-0.0305259	0.020195	-0.206**	-0.0697402	0.046138
S820-I	-0.0929394	-0.0268571	0.0244561	-0.217**	-0.062813	0.0571975
S820-J	-0.101366	-0.0265861	0.0271113	-0.232**	-0.0607393	0.0619391
S820-K	-0.00498795	-0.00115752	0.00601219	-0.0348626	-0.00809031	0.0420213
S836-A	0.178937	0.127319	0.0911916	0.379**	0.270**	0.193**
S836-B	0.0148084	0.00129747	0.00852982	0.0771276	0.00675768	0.0444264
S836-C	0.0525887	0.0455544	0.036576	0.183**	0.159**	0.127*
S836-D	0.00538976	0.00578812	0.00639978	0.0647901	0.0695788	0.0769315
S836-E	0.0508476	0.0599293	0.0994607	0.191**	0.225**	0.374**
S836-F	0.031372	0.0527606	0.0425458	0.126*	0.212**	0.171**
S836-G	0.0487621	0.0702826	0.0998039	0.170**	0.245**	0.348**
S836-H	0.00336894	0.00576098	-0.000706932	0.0404979	0.0692525	-0.008498
S836-I	0.00752875	0.00689507	-0.00146209	0.0740248	0.0677942	-0.0143757
S836-J	0.00336894	0.00576098	-0.000706932	0.0404979	0.0692525	-0.008498
S836-K	0.0485065	0.0751266	0.103811	0.166**	0.257**	0.356**
S836-L	0.0690455	0.104851	0.141076	0.206**	0.313**	0.421**
S836-M	0.0690455	0.104851	0.141076	0.206**	0.313**	0.421**
S836-N	0.0732053	0.105985	0.140321	0.216**	0.313**	0.414**
S836-O	0.0524974	0.0646025	0.101052	0.190**	0.233**	0.365**
S836-P	0.0483376	0.0634684	0.101807	0.178**	0.234**	0.375**
S836-Q	0.052753	0.0597585	0.0970444	0.194**	0.220**	0.357**
S836-R	0.0136559	0.00693244	0.0165111	0.104371	0.052984	0.126*
S836-S	0.00949611	0.00579835	0.0172663	0.0810016	0.0494598	0.147*
S836-T	0.00949611	0.00579835	0.0172663	0.0810016	0.0494598	0.147*
S836-U	0.00949611	0.00579835	0.0172663	0.0810016	0.0494598	0.147*
Eigenvalue	3.57726	2.82167	1.51084	N/A	N/A	N/A
Contribution rate (%)	20.0765	15.836	8.47921	N/A	N/A	N/A
Accumulated contribution rate (%)	20.0765	35.9125	44.3917	N/A	N/A	N/A
** Correlation is significant at the 0.01 level (two-tailed).
*Correlation is significant at the 0.05 level (two-tailed
