# Supplementary material for: Genetic Diversity and Differentiation Among Guatemalan Cardamom (Elettaria cardamomum (L.) Maton) Accessions
Source: Plants (Basel). 2026 Feb 20;15(4):655. doi: 10.3390/plants15040655 (PMC12944064; doi:10.3390/plants15040655)
Supplement: Supplementary file 1 [file plants-15-00655-s001.zip › Table S4 Band frequency of cardamom genetic groups.xlsx]

## Sheet: Hoja2
Microsatellite type	Microsatellite name	Band code per primer	Cardamom genetic groups
			GG1		GG2		GG3		Admixed
SSR	ECMG23	A		0.97297		0.85714		0.9589		0.87179	PB	Private bands
		B		0.98649		0.96825		0.9726		0.89744	MB	Missing bands
		C		0.5		0.53968		0.54795		0.5	HF	Bands with higher frequencies compared to other populations
		D		0.97297		1		0.9726		0.88462	I	Shannon's information index
		E		0.01351		0.04762		0.0137	(MB)	0	h	Diversity
		F		0.01351		0		0.0274		0	uh	Unbiased Diversity
	ECMG26	A		0.87838		0.38095		0.80822		0.71795
		B		0.89189		0.38095		0.80822		0.71795
		C		0.97297		0.65079		0.9589		0.80769
		D		0.97297		0.79365		0.9726		0.83333
		E		0.47297		0.30159		0.61644		0.34615
		F		0.54054		0.12698		0.46575		0.32051
		G	(PB)	0.02703		0		0		0
	ECMG28	A		0.16216		0.14286		0.12329		0.05128
		B		0.16216		0.14286		0.12329		0.05128
		C		0.02703		0		0.10959		0
		D		0.59459		0.39683		0.60274		0.32051
		F		0.05405		0.07937		0.12329		0.03846
	ECM47a	A		0.21622		0.25397		0.28767		0.24359
		B		0.75676	(HF)	0.98413		0.79452		0.76923
		C		0.32432		0.22222		0.43836		0.19231
		D		0.43243		0.68254		0.53425		0.37179
		E		0.72973		0.90476		0.83562		0.61538
		F		0.67568		0.95238		0.82192		0.5641
		G		0.71622		0.95238		0.83562		0.62821
		H		0.90541		0.96825		0.91781		0.89744
		I		0.14865		0.11111		0.08219		0.10256
		J		0.13514		0.11111		0.09589		0.11538
		K		0.02703		0		0.0274		0
		L		0.01351		0		0.0137		0
EST-SSR	CaSSR26	A		0.89189		0.95238		0.84932		0.71795
		B		0.27027		0.1746		0.34247		0.20513
		C		0.02703	(MB)	0		0.06849		0.01282
		D		0.02703	(MB)	0		0.06849		0.01282
		E		0.02703	(MB)	0		0.06849		0.01282
		F		0.02703	(MB)	0		0.06849		0.05128
		G		0.21622		0.63492		0.09589		0.17949
	CaSSR35	A		0.98649		1		0.9589		1
		B		0.01351		0		0.16438		0
		C		0.58108		0.46032		0.54795		0.60256
		D		0.58108		0.46032		0.54795		0.60256
		E		0.91892		0.98413		0.58904		0.94872
		F		0.33784		0.52381		0.0411		0.34615
ISSR	S817	A		0.86486	(MB)	0		0.9726		0.46154
		B		0.85135	(MB)	0		1		0.37179
		C		0.91892	(MB)	0		1		0.4359
		D		0.77027	(MB)	0		0.9863		0.46154
		E		0.91892	(MB)	0		1		0.52564
		F		0.68919	(MB)	0		0.9863		0.34615
		G		0.97297	(MB)	0		1		0.47436
		H		0.59459	(MB)	0		0.91781		0.38462
		I		0.97297	(MB)	0		1		0.53846
		J		1	(MB)	0		0.9726		0.58974
		K		0.71622	(MB)	0		0.91781		0.4359
		L		0.89189	(MB)	0		1		0.47436
		M		0.93243	(MB)	0		1		0.53846
		N		0		0		0.10959		0.01282
		O		0		0	(PB)	0.0137		0
		P		0		0		0.10959		0.01282
		Q		0.04054	(MB)	0		0.17808		0.01282
		R		0		0		0.12329		0.01282
		S		0		0		0.10959		0.01282
		T		0		0	(PB)	0.0137		0
		U	(PB)	0.05405		0		0		0
		V		0.09459		0		0.05479		0
		W		0.02703		0		0.0411		0
		X		0.01351		0		0.0137		0
	S829	A	(MB)	0		0.98413		0.90411		0.16667
		B	(MB)	0		0.98413		0.90411		0.16667
		C	(MB)	0		0.98413		0.90411		0.16667
		D	(MB)	0		1		1		0.29487
		E	(MB)	0		1		1		0.30769
		F	(MB)	0		1		1		0.32051
		G		0.04054		1		1		0.46154
		H		0.04054		1		1		0.51282
		I		0.24324		1		1		0.47436
		J		0.12162		1		1		0.58974
		K		0.12162		1		1		0.58974
		L	(MB)	0		1		1		0.35897
		M	(MB)	0	0.88889			0.89041		0.35897
		N	(MB)	0	(HF)	0.87302		0.79452		0.25641
		O	(MB)	0	(HF)	0.87302		0.79452		0.21795
	S842	A		0.40541		0.25397		0.32877		0.20513
		B		0.40541		0.25397		0.32877		0.20513
		C		0.68919		0.57143		0.79452		0.62821
		D		0.86486		0.69841		0.94521		0.82051
		E		0.52703		0.47619		0.65753		0.5
		F		0.04054		0.04762		0.0137		0.03846
		G		0.18919		0.09524		0.12329		0.12821
		H	(MB)	0		0.03175		0.0137		0.01282
		I		0.05405		0.12698		0.20548		0.20513
		J		0.51351		0.38095		0.53425		0.37179
		K		0.48649		0.46032		0.63014		0.44872
		L		0.16216		0.03175		0.09589		0.12821
		M		0.2027		0.03175		0.09589		0.12821
		N		0		0		0	(PB)	0.02564
		O		0		0		0	(PB)	0.01282
		P		0.39189		0.25397		0.32877		0.23077
		Q		0.04054		0.03175	(MB)	0		0.03846
		R	(PB)	0.04054		0		0		0
		S		0.18919		0.04762		0.10959		0.10256
		T		0.01351		0.01587		0.0411		0.01282
		U		0.01351		0.01587		0.0411		0.01282
	S820	A		0.54054		0.69841	(HF)	0.83562		0.42308
		B		0.43243		0.66667		0.79452		0.37179
		C		0.41892		0.65079		0.78082		0.33333
		D		0.43243		0.66667		0.79452		0.35897
		E		0.22973		0.15873		0.57534		0.15385
		F		0.01351		0.01587		0.0137		0.02564
		G		0.01351		0.01587		0.0137		0.02564
		H		0.18919		0.47619		0.19178		0.20513
		I		0.17568		0.46032		0.17808		0.17949
		J		0.18919		0.49206		0.20548		0.17949
		K		0.01351		0.03175		0.0274		0.01282
	S836	A		0.39189		0.03175		0.49315		0.37179
		B		0.04054		0.01587		0.0411		0.05128
		C		0.08108	(MB)	0		0.15068		0.11538
		D		0.01351		0		0.0137		0
		E		0.01351	(MB)	0		0.16438		0.11538
		F		0.01351	(MB)	0		0.12329		0.11538
		G		0		0		0.19178		0.15385
		H		0		0		0.0137		0.01282
		I		0		0		0.0137		0.02564
		J		0		0		0.0137		0.01282
		K		0		0		0.20548		0.15385
		L		0.01351	(MB)	0		0.27397		0.20513
		M		0.01351	(MB)	0		0.27397		0.20513
		N		0.01351	(MB)	0		0.27397		0.21795
		O		0		0		0.17808		0.14103
		P		0		0		0.17808		0.12821
		Q		0		0		0.16438		0.14103
		R		0		0		0.0137		0.05128
		S		0		0		0.0137		0.03846
		T		0		0		0.0137		0.03846
		U		0		0		0.0137		0.03846
