# Supplementary material for: Genetic Diversity and Differentiation Among Guatemalan Cardamom (Elettaria cardamomum (L.) Maton) Accessions
Source: Plants (Basel). 2026 Feb 20;15(4):655. doi: 10.3390/plants15040655 (PMC12944064; doi:10.3390/plants15040655)
Supplement: Supplementary file 1 [file plants-15-00655-s001.zip › Table S6 Collection database.xlsx]

## Sheet: collection database
Correlative	Short code	Accession code	Region	Departament	Municipality	Community	Latitude	Longitude	Altitude
1	661	GTM-14-05-001-01	II	QUICHÉ	Chajul	Ilom	15°39'22.639''N	91°7'26.842''W	1102
2	662	GTM-14-05-001-02	II	QUICHÉ	Chajul	Ilom	15°39'22.639''N	91°7'26.842''W	1102
3	663	GTM-14-05-002-01	II	QUICHÉ	Chajul	Ilom	15°39'1.678''N	91°6'35.252''W	1355
4	664	GTM-14-05-002-02	II	QUICHÉ	Chajul	Ilom	15°39'1.678''N	91°6'35.252''W	1355
5	665	GTM-14-05-003-01	II	QUICHÉ	Chajul	Chel	15°37'56.1''N	91°04'32.7''W	1178
6	666	GTM-14-05-004-01	II	QUICHÉ	Chajul	Chel	15°37'56.4''N	91°04'35.5W	1097
7	667	GTM-14-05-004-02	II	QUICHÉ	Chajul	Chel	15°37'56.4''N	91°04'35.5W	1097
8	668	GTM-14-05-005-01	II	QUICHÉ	Chajul	Chel	15°37'53.0''N	91°04'35.2''W	1065
9	669	GTM-14-05-006-001	II	QUICHÉ	Chajul	Chel	15°37'52.1''N	91°04'37.4''W	1040
10	670	GTM-14-05-007-01	II	QUICHÉ	Chajul	Chel	15°37'51.0''N	91°04'38.0''W	1048
11	671	GTM-14-05-008-01	II	QUICHÉ	Chajul	Chel	15°37'48.8''N	91°04'33.0''W	1025
12	672	GTM-14-15-009-01	IV	QUICHÉ	Uspantán	Olimpo Chiguatoul	15°37'08.3''N	90°41'49.5''W	835
13	673	GTM-14-15-009-02	IV	QUICHÉ	Uspantán	Olimpo Chiguatoul	15°37'08.3''N	90°41'49.5''W	835
14	674	GTM-14-15-010-001	IV	QUICHÉ	Uspantán	Olimpo Chiguatoul	15°37'06.5''N	90°41'50.2''W	843
15	675	GTM-14-15-010-002	IV	QUICHÉ	Uspantán	Olimpo Chiguatoul	15°37'06.5''N	90°41'50.2''W	843
16	676	GTM-14-15-011-001	IV	QUICHÉ	Uspantán	Olimpo Chiguatoul	15°37'04.5''N	90°41'50.5''W	843
17	677	GTM-14-15-011-002	IV	QUICHÉ	Uspantán	Olimpo Chiguatoul	15°37'04.5''N	90°41'50.5''W	843
18	678	GTM-14-15-012-001	IV	QUICHÉ	Uspantán	Olimpo Chiguatoul	15°37'09.9''N	90°42'13.2''W	779
19	679	GTM-14-15-013-001	IV	QUICHÉ	Uspantán	Vergel	15°33'35.8''N	90°45'32.1''W	930
20	680	GTM-14-15-013-002	IV	QUICHÉ	Uspantán	Vergel	15°33'35.8''N	90°45'32.1''W	930
21	681	GTM-14-15-013-003	IV	QUICHÉ	Uspantán	Vergel	15°33'35.8''N	90°45'32.1''W	930
22	682	GTM-14-15-014-001	IV	QUICHÉ	Uspantán	Vergel	15°33'34.7''N	90°45'30.3''W	934
23	683	GTM-14-15-014-002	IV	QUICHÉ	Uspantán	Vergel	15°33'34.7''N	90°45'30.3''W	934
24	684	GTM-16-08-015-001	IX	ALTA VERAPAZ	Senahú	San Luis Sectzimaaj	15°28'24.3''N	89°48'17.5''W	1005
25	685	GTM-16-08-015-002	IX	ALTA VERAPAZ	Senahú	San Luis Sectzimaaj	15°28'24.3''N	89°48'17.5''W	1005
26	686	GTM-16-08-015-003	IX	ALTA VERAPAZ	Senahú	San Luis Sectzimaaj	15°28'24.3''N	89°48'17.5''W	1005
27	687	GTM-16-08-016-001	IX	ALTA VERAPAZ	Senahú	San Luis Sectzimaaj	15°28'14.3''N	89°48'18.8''W	992
28	688	GTM-16-08-017-001	IX	ALTA VERAPAZ	Senahú	San Luis Sectzimaaj	15°28'14.9''N	89°48'15.9''W	1003
29	689	GTM-16-08-018-001	IX	ALTA VERAPAZ	Senahú	San Luis Sectzimaaj	15°28'14.5''N	89°48'31.3''W	1024
30	690	GTM-16-08-018-002	IX	ALTA VERAPAZ	Senahú	San Luis Sectzimaaj	15°28'14.5''N	89°48'31.3''W	1024
31	691	GTM-16-08-019-001	IX	ALTA VERAPAZ	Senahú	San Luis Sectzimaaj	15°28'14.6''N	89°48'33.7''W	1006
32	692	GTM-16-08-020-001	IX	ALTA VERAPAZ	Senahú	San Luis Sectzimaaj	15°28'14.6''N	89°48'35.7''W	1005
33	693	GTM-16-08-021-001	IX	ALTA VERAPAZ	Senahú	San Luis Sectzimaaj	15°28'20.1''N	89°48'58.1''W	995
34	694	GTM-16-08-022-001	IX	ALTA VERAPAZ	Senahú	San Luis Sectzimaaj	15°28'16.4''N	89°48'42.2''W	1000
35	695	GTM-16-08-023-001	IX	ALTA VERAPAZ	Senahú	San Luis Sectzimaaj	15°28'17.4''N	89°48'42.4''W	1000
36	696	GTM-16-08-024-001	IX	ALTA VERAPAZ	Senahú	San Antonio Semarac	15°24'18.8''N	89°54'59.9''W	1500
37	697	GTM-16-08-025-001	IX	ALTA VERAPAZ	Senahú	San Antonio Semarac	15°24'36.3''N	89°55'00.9''W	1501
38	698	GTM-16-08-026-001	IX	ALTA VERAPAZ	Senahú	Chulac	15°29'01.2''N	89°39'10.0''W	649
39	699	GTM-16-08-027-001	IX	ALTA VERAPAZ	Senahú	Chulac	15°29'01.6''N	89°39'07.1''W	636
40	700	GTM-16-08-027-002	IX	ALTA VERAPAZ	Senahú	Chulac	15°29'01.6''N	89°39'07.1''W	636
41	701	GTM-16-08-028-001	IX	ALTA VERAPAZ	Senahú	Chulac	15°28'58.8''N	89°39'07.3''W	652
42	702	GTM-16-08-028-002	IX	ALTA VERAPAZ	Senahú	Chulac	15°28'58.8''N	89°39'07.3''W	652
43	703	GTM-16-08-029-001	IX	ALTA VERAPAZ	Senahú	Chulac	15°29'05.5''N	89°39'06.9''W	683
44	704	GTM-16-08-029-002	IX	ALTA VERAPAZ	Senahú	Chulac	15°29'05.5''N	89°39'06.9''W	683
45	705	GTM-16-01-030-001	III	ALTA VERAPAZ	Cobán	Cansin	15°32'15.216''N	90°21'43.755''W	1153
46	706	GTM-16-01-030-002	III	ALTA VERAPAZ	Cobán	Cansin	15°32'15.216''N	90°21'43.755''W	1153
47	707	GTM-16-01-031-001	III	ALTA VERAPAZ	Cobán	Cansin	15°32'12.436''N	90°21'43.5''W	1143
48	708	GTM-16-01-031-002	III	ALTA VERAPAZ	Cobán	Cansin	15°32'12.436''N	90°21'43.5''W	1143
49	709	GTM-16-01-032-001	III	ALTA VERAPAZ	Cobán	Pino Villalobos	15°32'14.667''N	90°21'35.465''W	1147
50	710	GTM-16-01-032-002	III	ALTA VERAPAZ	Cobán	Pino Villalobos	15°32'14.667''N	90°21'35.465''W	1147
51	711	GTM-16-01-033-001	III	ALTA VERAPAZ	Cobán	Cerro Verde	15°34'48.875''N	90°21'46.703''W	971
52	712	GTM-16-01-034-001	III	ALTA VERAPAZ	Cobán	Cerro Verde	15°34'46.731''N	90°21'44.782''W	977
53	713	GTM-16-01-034-002	III	ALTA VERAPAZ	Cobán	Cerro Verde	15°34'46.731''N	90°21'44.782''W	977
54	714	GTM-16-01-035-001	III	ALTA VERAPAZ	Cobán	Aldea Ostua	15°35'56.340''N	90°20'56.516''W	847
55	715	GTM-16-01-036-001	III	ALTA VERAPAZ	Cobán	Aldea Ostua	15°35'46.064''N	90°20'33.255''W	819
56	716	GTM-16-01-037-001	III	ALTA VERAPAZ	Cobán	Aldea Ostua	15°35'46.432''N	90°20'32.549''W	813
57	717	GTM-16-01-037-002	III	ALTA VERAPAZ	Cobán	Aldea Ostua	15°35'46.432''N	90°20'32.549''W	813
58	718	GTM-16-01-037-003	III	ALTA VERAPAZ	Cobán	Aldea Ostua	15°35'46.432''N	90°20'32.549''W	813
59	719	GTM-16-01-037-004	III	ALTA VERAPAZ	Cobán	Aldea Ostua	15°35'46.432''N	90°20'32.549''W	813
60	720	GTM-16-09-121-001	VI	ALTA VERAPAZ	San Pedro Carchá	Rubel Shoc	15°40'34.9''N	90°02'14.2''W	630
61	721	GTM-16-09-121-002	VI	ALTA VERAPAZ	San Pedro Carchá	Rubel Shoc	15°40'34.9''N	90°02'14.2''W	630
62	722	GTM-16-09-122-001	VI	ALTA VERAPAZ	San Pedro Carchá	Rubel Shoc	15°40'25.1''N	90°02'26.6''W	625
63	723	GTM-16-09-122-002	VI	ALTA VERAPAZ	San Pedro Carchá	Rubel Shoc	15°40'25.1''N	90°02'26.6''W	625
64	724	GTM-16-09-123-001	VI	ALTA VERAPAZ	San Pedro Carchá	Rubel Shoc	15°40'20.5''N	90°02'45.5''W	620
65	725	GTM-16-09-123-002	VI	ALTA VERAPAZ	San Pedro Carchá	Rubel Shoc	15°40'20.5''N	90°02'45.5''W	620
66	726	GTM-16-09-124-001	VI	ALTA VERAPAZ	San Pedro Carchá	El Rosario	15°39'08.8''N	90°01'37.4''W	520
67	727	GTM-16-09-124-002	VI	ALTA VERAPAZ	San Pedro Carchá	El Rosario	15°39'08.8''N	90°01'37.4''W	520
68	728	GTM-16-09-124-003	VI	ALTA VERAPAZ	San Pedro Carchá	El Rosario	15°39'08.8''N	90°01'37.4''W	520
69	729	GTM-16-11-125-001	VIII	ALTA VERAPAZ	Lanquín	Tuzam	15°38'28.8''N	89°57'41.6''W	983
70	730	GTM-16-11-125-002	VIII	ALTA VERAPAZ	Lanquín	Tuzam	15°38'28.8''N	89°57'41.6''W	983
71	731	GTM-16-11-125-003	VIII	ALTA VERAPAZ	Lanquín	Tuzam	15°38'28.8''N	89°57'41.6''W	983
72	732	GTM-16-11-125-004	VIII	ALTA VERAPAZ	Lanquín	Tuzam	15°38'28.8''N	89°57'41.6''W	983
73	733	GTM-16-11-126-001	VIII	ALTA VERAPAZ	Lanquín	Tuzam	15°38'31.3''N	89°57'44.9''W	984
74	734	GTM-16-11-126-002	VIII	ALTA VERAPAZ	Lanquín	Tuzam	15°38'31.3''N	89°57'44.9''W	984
75	735	GTM-16-11-127-001	VIII	ALTA VERAPAZ	Lanquín	Tuzam	15°38'27.3''N	89°57'49.0''W	970
76	736	GTM-16-11-127-002	VIII	ALTA VERAPAZ	Lanquín	Tuzam	15°38'27.3''N	89°57'49.0''W	970
77	737	GTM-16-11-128-001	VIII	ALTA VERAPAZ	Lanquín	Tuzam	15°38'18.3''N	89°58'21.2''W	970
78	738	GTM-16-01-038-001	III	ALTA VERAPAZ	Cobán	Seacté	15°33'49.718''N	90°26'11.805''W	807
79	739	GTM-16-01-038-002	III	ALTA VERAPAZ	Cobán	Seacté	15°33'49.718''N	90°26'11.805''W	807
80	740	GTM-16-01-038-003	III	ALTA VERAPAZ	Cobán	Seacté	15°33'49.718''N	90°26'11.805''W	807
81	741	GTM-16-01-038-004	III	ALTA VERAPAZ	Cobán	Seacté	15°33'49.718''N	90°26'11.805''W	807
82	742	GTM-16-01-039-001	III	ALTA VERAPAZ	Cobán	Seacté	15°33'48.484''N	90°26'10.847''W	857
83	743	GTM-16-01-039-002	III	ALTA VERAPAZ	Cobán	Seacté	15°33'48.484''N	90°26'10.847''W	857
84	744	GTM-16-01-039-003	III	ALTA VERAPAZ	Cobán	Seacté	15°33'48.484''N	90°26'10.847''W	857
85	745	GTM-16-01-039-004	III	ALTA VERAPAZ	Cobán	Seacté	15°33'48.484''N	90°26'10.847''W	857
86	746	GTM-16-01-040-001	III	ALTA VERAPAZ	Cobán	Caserío Santo Tomás Purahub	15°32'56.043''N	90°23'13.380''W	1115
87	747	GTM-16-01-040-002	III	ALTA VERAPAZ	Cobán	Caserío Santo Tomás Purahub	15°32'56.043''N	90°23'13.380''W	1115
88	748	GTM-16-01-041-001	III	ALTA VERAPAZ	Cobán	Santo Tomas Purahub	15°33'2.201''N	90°23'15.604''W	1119
89	749	GTM-16-01-041-002	III	ALTA VERAPAZ	Cobán	Santo Tomas Purahub	15°33'2.201''N	90°23'15.604''W	1119
90	750	GTM-16-01-041-003	III	ALTA VERAPAZ	Cobán	Santo Tomas Purahub	15°33'2.201''N	90°23'15.604''W	1119
91	751	GTM-16-01-042-001	III	ALTA VERAPAZ	Cobán	Choval	15°32'29.775''N	90°22'26.938''W	1169
92	752	GTM-16-01-042-002	III	ALTA VERAPAZ	Cobán	Choval	15°32'29.775''N	90°22'26.938''W	1169
93	753	GTM-16-01-043-001	III	ALTA VERAPAZ	Cobán	Choval	15°32'37.378''N	90°22'23.00''W	1168
94	754	GTM-16-01-043-002	III	ALTA VERAPAZ	Cobán	Choval	15°32'37.378''N	90°22'23.00''W	1168
95	755	GTM-16-01-044-001	III	ALTA VERAPAZ	Cobán	Choval	15°32'19.467''N	90°22'34.352''W	1156
96	756	GTM-16-01-044-002	III	ALTA VERAPAZ	Cobán	Choval	15°32'19.467''N	90°22'34.352''W	1156
97	757	GTM-16-01-044-003	III	ALTA VERAPAZ	Cobán	Choval	15°32'19.467''N	90°22'34.352''W	1156
98	758	GTM-16-01-045-001	III	ALTA VERAPAZ	Cobán	Choval	15°32'21.237''N	90°22'34.104''W	1163
99	759	GTM-16-01-045-002	III	ALTA VERAPAZ	Cobán	Choval	15°32'21.237''N	90°22'34.104''W	1163
100	760	GTM-16-01-046-001	III	ALTA VERAPAZ	Cobán	Sacunixhá	15°44'16.670''N	90°26'49.775''W	487
101	761	GTM-16-01-046-002	III	ALTA VERAPAZ	Cobán	Sacunixhá	15°44'16.670''N	90°26'49.775''W	487
102	762	GTM-16-01-047-001	III	ALTA VERAPAZ	Cobán	Sacunixhá	15°44'8.27''N	90°27'1.657''W	397
103	763	GTM-16-01-047-002	III	ALTA VERAPAZ	Cobán	Sacunixhá	15°44'8.27''N	90°27'1.657''W	397
104	764	GTM-16-01-047-003	III	ALTA VERAPAZ	Cobán	Sacunixhá	15°44'8.27''N	90°27'1.657''W	397
105	765	GTM-16-01-048-001	III	ALTA VERAPAZ	Cobán	Sacunixhá	15°44'7.029''N	90°26'58.187''W	409
106	766	GTM-16-01-048-002	III	ALTA VERAPAZ	Cobán	Sacunixhá	15°44'7.029''N	90°26'58.187''W	409
107	767	GTM-16-01-049-001	III	ALTA VERAPAZ	Cobán	Sacunixhá	15°44'15.192''N	90°27'2.550''W	409
108	768	GTM-16-01-049-002	III	ALTA VERAPAZ	Cobán	Sacunixhá	15°44'15.192''N	90°27'2.550''W	409
109	769	GTM-16-01-050-001	III	ALTA VERAPAZ	Cobán	Sacunixhá	15°44'16.389''N	90°27'5.035''W	420
110	770	GTM-16-01-050-002	III	ALTA VERAPAZ	Cobán	Sacunixhá	15°44'16.389''N	90°27'5.035''W	420
111	771	GTM-16-01-050-003	III	ALTA VERAPAZ	Cobán	Sacunixhá	15°44'16.389''N	90°27'5.035''W	420
112	772	GTM-16-01-050-004	III	ALTA VERAPAZ	Cobán	Sacunixhá	15°44'16.389''N	90°27'5.035''W	420
113	773	GTM-16-01-050-005	III	ALTA VERAPAZ	Cobán	Sacunixhá	15°44'16.389''N	90°27'5.035''W	420
114	774	GTM-16-01-051-001	III	ALTA VERAPAZ	Cobán	Sacunixhá	15°44'0.301''N	90°27'8.790''W	395
115	775	GTM-16-01-051-002	III	ALTA VERAPAZ	Cobán	Sacunixhá	15°44'0.301''N	90°27'8.790''W	395
116	776	GTM-16-01-052-001	III	ALTA VERAPAZ	Cobán	Sacunixhá	15°44'0.352''N	90°27'6.472''W	387
117	777	GTM-16-01-052-002	III	ALTA VERAPAZ	Cobán	Sacunixhá	15°44'0.352''N	90°27'6.472''W	387
118	778	GTM-16-01-053-001	III	ALTA VERAPAZ	Cobán	Sacunixhá	15°43'56.101''N	90°27'2.000''W	385
119	779	GTM-16-01-053-002	III	ALTA VERAPAZ	Cobán	Sacunixhá	15°43'56.101''N	90°27'2.000''W	385
120	780	GTM-16-01-054-001	III	ALTA VERAPAZ	Cobán	Sacunixhá	15°43'55.471''N	90°27'0.844''W	377
121	781	GTM-16-01-054-002	III	ALTA VERAPAZ	Cobán	Sacunixhá	15°43'55.471''N	90°27'0.844''W	377
122	782	GTM-16-01-055-001	III	ALTA VERAPAZ	Cobán	Sacunixhá	15°43'58.018''N	90°27'2.208''W	394
123	783	GTM-16-13-056-001	V	ALTA VERAPAZ	Chisec	Las Palmas	15°46'46.899''N	90°27'58.441''W	445
124	784	GTM-16-13-056-002	V	ALTA VERAPAZ	Chisec	Las Palmas	15°46'46.899''N	90°27'58.441''W	445
125	785	GTM-16-13-056-003	V	ALTA VERAPAZ	Chisec	Las Palmas	15°46'46.899''N	90°27'58.441''W	445
126	786	GTM-16-13-056-004	V	ALTA VERAPAZ	Chisec	Las Palmas	15°46'46.899''N	90°27'58.441''W	445
127	787	GTM-16-13-057-001	V	ALTA VERAPAZ	Chisec	Las Palmas	15°46'17.748''N	90°26'44.305''W	328
128	788	GTM-16-13-057-002	V	ALTA VERAPAZ	Chisec	Las Palmas	15°46'17.748''N	90°26'44.305''W	328
129	789	GTM-14-20-058-001	I	QUICHÉ	Ixcán	Tzetún	15°49'09.3''N	90°47'05.3''W	238
130	790	GTM-14-20-058-002	I	QUICHÉ	Ixcán	Tzetún	15°49'09.3''N	90°47'05.3''W	238
131	791	GTM-14-20-059-001	I	QUICHÉ	Ixcán	Tzetún	15°49'09.1''N	90°47'06.2''W	233
132	792	GTM-14-20-059-002	I	QUICHÉ	Ixcán	Tzetún	15°49'09.1''N	90°47'06.2''W	233
133	793	GTM-14-20-060-001	I	QUICHÉ	Ixcán	Tzetún	15°49'11.0''N	90°47'00.5''W	212
134	794	GTM-14-20-060-002	I	QUICHÉ	Ixcán	Tzetún	15°49'11.0''N	90°47'00.5''W	212
135	795	GTM-14-20-060-003	I	QUICHÉ	Ixcán	Tzetún	15°49'11.0''N	90°47'00.5''W	212
136	796	GTM-14-20-062-001	I	QUICHÉ	Ixcán	Tzetún	15°49'21.5''N	90°46'52.2''W	211
137	797	GTM-14-20-062-002	I	QUICHÉ	Ixcán	Tzetún	15°49'21.5''N	90°46'52.2''W	211
138	798	GTM-14-20-063-001	I	QUICHÉ	Ixcán	Tzetún	15°49'23.7''N	90°46'47.8''W	226
139	799	GTM-14-20-063-002	I	QUICHÉ	Ixcán	Tzetún	15°49'23.7''N	90°46'47.8''W	226
140	800	GTM-14-20-064-001	I	QUICHÉ	Ixcán	Tzetún	15°49'27.0''N	90°46'28.2''W	222
141	801	GTM-14-20-064-002	I	QUICHÉ	Ixcán	Tzetún	15°49'27.0''N	90°46'28.2''W	222
142	802	GTM-14-20-065-001	I	QUICHÉ	Ixcán	Machaquilá II	15°51'36.0''N	90°49'42.0''W	205
143	803	GTM-14-20-065-002	I	QUICHÉ	Ixcán	Machaquilá II	15°51'36.0''N	90°49'42.0''W	205
144	804	GTM-14-20-066-001	I	QUICHÉ	Ixcán	Machaquilá II	15°51'37.0''N	90°49'45.2''W	205
145	805	GTM-14-20-066-002	I	QUICHÉ	Ixcán	Machaquilá II	15°51'37.0''N	90°49'45.2''W	205
146	806	GTM-16-09-129-001	VI	ALTA VERAPAZ	San Pedro Carchá	Tonraxtul	15°38'01.1''N	90°04'28.9''W	960
147	807	GTM-16-09-129-002	VI	ALTA VERAPAZ	San Pedro Carchá	Tonraxtul	15°38'01.1''N	90°04'28.9''W	960
148	808	GTM-16-09-129-003	VI	ALTA VERAPAZ	San Pedro Carchá	Tonraxtul	15°38'01.1''N	90°04'28.9''W	960
149	809	GTM-16-09-130-001	VI	ALTA VERAPAZ	San Pedro Carchá	Tonraxtul	15°38'00.6''N	90°04'24.4''W	961
150	810	GTM-16-09-130-002	VI	ALTA VERAPAZ	San Pedro Carchá	Tonraxtul	15°38'00.6''N	90°04'24.4''W	961
151	811	GTM-16-11-131-001	VIII	ALTA VERAPAZ	Lanquín	Chinama	15°36'38.3''N	90°00'18.1''W	925
152	812	GTM-16-11-131-002	VIII	ALTA VERAPAZ	Lanquín	Chinama	15°36'38.3''N	90°00'18.1''W	925
153	813	GTM-16-11-131-003	VIII	ALTA VERAPAZ	Lanquín	Chinama	15°36'38.3''N	90°00'18.1''W	925
154	814	GTM-16-11-131-004	VIII	ALTA VERAPAZ	Lanquín	Chinama	15°36'38.3''N	90°00'18.1''W	925
155	815	GTM-16-11-131-005	VIII	ALTA VERAPAZ	Lanquín	Chinama	15°36'38.3''N	90°00'18.1''W	925
156	816	GTM-16-09-132-001	VI	ALTA VERAPAZ	San Pedro Carchá	Sigranha	15°32'07.8''N	90°14'48.3''W	1038
157	817	GTM-16-09-132-002	VI	ALTA VERAPAZ	San Pedro Carchá	Sigranha	15°32'07.8''N	90°14'48.3''W	1038
158	818	GTM-16-09-132-003	VI	ALTA VERAPAZ	San Pedro Carchá	Sigranha	15°32'07.8''N	90°14'48.3''W	1038
159	819	GTM-16-12-133-001	VIII	ALTA VERAPAZ	Cahabón	Sekatalkab	15°36'13.9''N	89°45'24.2''W	426
160	820	GTM-16-12-134-001	VIII	ALTA VERAPAZ	Cahabón	Sekatalkab	15°36'18.7''N	89°45'43.3''W	423
161	821	GTM-16-12-134-002	VIII	ALTA VERAPAZ	Cahabón	Sekatalkab	15°36'18.7''N	89°45'43.3''W	423
162	822	GTM-16-12-135-001	VIII	ALTA VERAPAZ	Cahabón	Sekatalkab	15°36'12.8''N	89°45'06.5''W	427
163	823	GTM-16-12-135-003	VIII	ALTA VERAPAZ	Cahabón	Sekatalkab	15°36'12.8''N	89°45'06.5''W	427
164	824	GTM-16-12-136-001	VIII	ALTA VERAPAZ	Cahabón	Sekatalkab	15°36'11.1''N	89°45'11.1''W	417
165	825	GTM-16-12-136-002	VIII	ALTA VERAPAZ	Cahabón	Sekatalkab	15°36'11.1''N	89°45'11.1''W	417
166	826	GTM-16-12-136-003	VIII	ALTA VERAPAZ	Cahabón	Sekatalkab	15°36'11.1''N	89°45'11.1''W	417
167	827	GTM-16-12-137-001	VIII	ALTA VERAPAZ	Cahabón	Sekatalkab	15°36'20.1''N	89°45'70''W	419
168	828	GTM-16-12-137-002	VIII	ALTA VERAPAZ	Cahabón	Sekatalkab	15°36'20.1''N	89°45'70''W	419
169	829	GTM-16-12-137-003	VIII	ALTA VERAPAZ	Cahabón	Sekatalkab	15°36'20.1''N	89°45'70''W	419
170	830	GTM-16-12-138-001	VIII	ALTA VERAPAZ	Cahabón	La Escopeta	15°36'25.2''N	89°44'16.5''W	335
171	831	GTM-16-12-138-002	VIII	ALTA VERAPAZ	Cahabón	La Escopeta	15°36'25.2''N	89°44'16.5''W	335
172	832	GTM-16-12-139-001	VIII	ALTA VERAPAZ	Cahabón	La Escopeta	15°36'25.5''N	89°44'16.3''W	336
173	833	GTM-16-12-139-002	VIII	ALTA VERAPAZ	Cahabón	La Escopeta	15°36'25.5''N	89°44'16.3''W	336
174	834	GTM-16-12-139-003	VIII	ALTA VERAPAZ	Cahabón	La Escopeta	15°36'25.5''N	89°44'16.3''W	336
175	835	GTM-16-09-140-001	VI	ALTA VERAPAZ	San Pedro Carchá	Tanchi	15°32'79''N	90°18'18.6''W	1300
176	836	GTM-16-09-140-002	VI	ALTA VERAPAZ	San Pedro Carchá	Tanchi	15°32'79''N	90°18'18.6''W	1300
177	837	GTM-16-09-141-001	VI	ALTA VERAPAZ	San Pedro Carchá	Tanchi	15°32'80''N	90°18'19.8''W	1297
178	838	GTM-16-09-141-002	VI	ALTA VERAPAZ	San Pedro Carchá	Tanchi	15°32'80''N	90°18'19.8''W	1297
179	839	GTM-16-14-145-001	VII	ALTA VERAPAZ	Chahal	San Juan El Paraíso	15°41'10.1''N	89°38'53.7''W	624
180	840	GTM-16-14-145-002	VII	ALTA VERAPAZ	Chahal	San Juan El Paraíso	15°41'10.1''N	89°38'53.7''W	624
181	841	GTM-16-14-145-003	VII	ALTA VERAPAZ	Chahal	San Juan El Paraíso	15°41'10.1''N	89°38'53.7''W	624
182	842	GTM-16-14-145-004	VII	ALTA VERAPAZ	Chahal	San Juan El Paraíso	15°41'10.1''N	89°38'53.7''W	624
183	843	GTM-16-14-145-005	VII	ALTA VERAPAZ	Chahal	San Juan El Paraíso	15°41'10.1''N	89°38'53.7''W	624
184	844	GTM-16-14-145-006	VII	ALTA VERAPAZ	Chahal	San Juan El Paraíso	15°41'10.1''N	89°38'53.7''W	624
185	845	GTM-16-14-145-007	VII	ALTA VERAPAZ	Chahal	San Juan El Paraíso	15°41'10.1''N	89°38'53.7''W	624
186	846	GTM-16-14-145-008	VII	ALTA VERAPAZ	Chahal	San Juan El Paraíso	15°41'10.1''N	89°38'53.7''W	624
187	847	GTM-16-14-146-001	VII	ALTA VERAPAZ	Chahal	San Juan El Paraíso	15°41'0.5''N	89°38'44.4''W	611
188	848	GTM-16-14-146-002	VII	ALTA VERAPAZ	Chahal	San Juan El Paraíso	15°41'0.5''N	89°38'44.4''W	611
189	849	GTM-16-14-146-003	VII	ALTA VERAPAZ	Chahal	San Juan El Paraíso	15°41'0.5''N	89°38'44.4''W	611
190	850	GTM-16-14-146-004	VII	ALTA VERAPAZ	Chahal	San Juan El Paraíso	15°41'0.5''N	89°38'44.4''W	611
191	851	GTM-16-14-146-005	VII	ALTA VERAPAZ	Chahal	San Juan El Paraíso	15°41'0.5''N	89°38'44.4''W	611
192	852	GTM-16-14-146-006	VII	ALTA VERAPAZ	Chahal	San Juan El Paraíso	15°41'0.5''N	89°38'44.4''W	611
193	853	GTM-16-14-147-001	VII	ALTA VERAPAZ	Chahal	Chivix	15°42'129''N	89°37'13.5''W	432
194	854	GTM-16-14-147-002	VII	ALTA VERAPAZ	Chahal	Chivix	15°42'129''N	89°37'13.5''W	432
195	855	GTM-16-14-147-003	VII	ALTA VERAPAZ	Chahal	Chivix	15°42'129''N	89°37'13.5''W	432
196	856	GTM-16-14-147-004	VII	ALTA VERAPAZ	Chahal	Chivix	15°42'129''N	89°37'13.5''W	432
197	857	GTM-16-14-147-005	VII	ALTA VERAPAZ	Chahal	Chivix	15°42'129''N	89°37'13.5''W	432
198	858	GTM-16-14-148-001	VII	ALTA VERAPAZ	Chahal	Chivitz	15°42'18.6''N	89°37'25.9''W	435
199	859	GTM-16-14-148-002	VII	ALTA VERAPAZ	Chahal	Chivitz	15°42'18.6''N	89°37'25.9''W	435
200	860	GTM-16-14-148-003	VII	ALTA VERAPAZ	Chahal	Chivitz	15°42'18.6''N	89°37'25.9''W	435
201	861	GTM-16-14-148-004	VII	ALTA VERAPAZ	Chahal	Chivitz	15°42'18.6''N	89°37'25.9''W	435
202	862	GTM-16-14-149-001	VII	ALTA VERAPAZ	Chahal	Chivitz	15°42'17.1''N	89°37'41.7''W	401
203	863	GTM-16-14-149-002	VII	ALTA VERAPAZ	Chahal	Chivitz	15°42'17.1''N	89°37'41.7''W	401
204	864	GTM-16-14-149-003	VII	ALTA VERAPAZ	Chahal	Chivitz	15°42'17.1''N	89°37'41.7''W	401
205	865	GTM-16-14-149-004	VII	ALTA VERAPAZ	Chahal	Chivitz	15°42'17.1''N	89°37'41.7''W	401
206	929	GTM-16-16-067-001	X	ALTA VERAPAZ	Santa Catalina La Tinta	Catepec	15°14'11.555''N	89°48'3.454''W	1117
207	930	GTM-16-16-067-002	X	ALTA VERAPAZ	Santa Catalina La Tinta	Catepec	15°14'11.555''N	89°48'3.454''W	1117
208	931	GTM-16-16-067-003	X	ALTA VERAPAZ	Santa Catalina La Tinta	Catepec	15°14'11.555''N	89°48'3.454''W	1117
209	932	GTM-16-16-068-001	X	ALTA VERAPAZ	Santa Catalina La Tinta	Catepec	15°14'7.170''N	89°48'1.313''W	1145
210	933	GTM-16-16-068-002	X	ALTA VERAPAZ	Santa Catalina La Tinta	Catepec	15°14'7.170''N	89°48'1.313''W	1145
211	934	GTM-16-16-068-003	X	ALTA VERAPAZ	Santa Catalina La Tinta	Catepec	15°14'7.170''N	89°48'1.313''W	1145
212	935	GTM-16-16-068-004	X	ALTA VERAPAZ	Santa Catalina La Tinta	Catepec	15°14'7.170''N	89°48'1.313''W	1145
213	936	GTM-16-16-069-001	X	ALTA VERAPAZ	Santa Catalina La Tinta	Catepec	15°14'9.062''N	89°48'2.620''W	1149
214	937	GTM-16-16-069-002	X	ALTA VERAPAZ	Santa Catalina La Tinta	Catepec	15°14'9.062''N	89°48'2.620''W	1149
215	938	GTM-16-16-070-001	X	ALTA VERAPAZ	Santa Catalina La Tinta	Catepec	15°14'9.876''N	89°48'2.679''W	1154
216	939	GTM-16-16-070-002	X	ALTA VERAPAZ	Santa Catalina La Tinta	Catepec	15°14'9.876''N	89°48'2.679''W	1154
217	940	GTM-16-16-071-001	X	ALTA VERAPAZ	Santa Catalina La Tinta	Cooperativa Agrícola Samehá	15°14'52.305''N	89°49'18.544''W	815
218	941	GTM-16-16-071-002	X	ALTA VERAPAZ	Santa Catalina La Tinta	Cooperativa Agrícola Samehá	15°14'52.305''N	89°49'18.544''W	815
219	942	GTM-16-16-071-003	X	ALTA VERAPAZ	Santa Catalina La Tinta	Cooperativa Agrícola Samehá	15°14'52.305''N	89°49'18.544''W	815
220	943	GTM-16-16-071-004	X	ALTA VERAPAZ	Santa Catalina La Tinta	Cooperativa Agrícola Samehá	15°14'52.305''N	89°49'18.544''W	815
221	944	GTM-16-16-072-001	X	ALTA VERAPAZ	Santa Catalina La Tinta	Cooperativa Agrícola Samehá	15°14'52.111''N	89°49'18.884''W	818
222	945	GTM-16-16-072-002	X	ALTA VERAPAZ	Santa Catalina La Tinta	Cooperativa Agrícola Samehá	15°14'52.111''N	89°49'18.884''W	818
223	946	GTM-16-16-072-003	X	ALTA VERAPAZ	Santa Catalina La Tinta	Cooperativa Agrícola Samehá	15°14'52.111''N	89°49'18.884''W	818
224	947	GTM-18-03-073-001	XI	IZABAL	El Estor	Las Nubes	15°32'3.116''N	89°23'58.392''W	526
225	948	GTM-18-03-073-002	XI	IZABAL	El Estor	Las Nubes	15°32'3.116''N	89°23'58.392''W	526
226	949	GTM-18-03-074-001	XI	IZABAL	El Estor	Las Nubes	15°32'6.020''N	89°23'58.242''W	526
227	950	GTM-18-03-074-002	XI	IZABAL	El Estor	Las Nubes	15°32'6.020''N	89°23'58.242''W	526
228	951	GTM-18-03-074-003	XI	IZABAL	El Estor	Las Nubes	15°32'6.020''N	89°23'58.242''W	526
229	952	GTM-18-03-074-004	XI	IZABAL	El Estor	Las Nubes	15°32'6.020''N	89°23'58.242''W	526
230	953	GTM-18-03-075-001	XI	IZABAL	El Estor	Las Nubes	15°32'11.833''N	89°23'57.371''W	542
231	954	GTM-18-03-075-002	XI	IZABAL	El Estor	Las Nubes	15°32'11.833''N	89°23'57.371''W	542
232	955	GTM-18-03-075-003	XI	IZABAL	El Estor	Las Nubes	15°32'11.833''N	89°23'57.371''W	542
233	956	GTM-14-20-076-001	I	QUICHÉ	Ixcán	Cimientos La Esperanza	15°44'36.084''N	90°54'14.365''W	431
234	957	GTM-14-20-076-002	I	QUICHÉ	Ixcán	Cimientos La Esperanza	15°44'36.084''N	90°54'14.365''W	431
235	958	GTM-14-20-076-003	I	QUICHÉ	Ixcán	Cimientos La Esperanza	15°44'36.084''N	90°54'14.365''W	431
236	959	GTM-14-20-076-004	I	QUICHÉ	Ixcán	Cimientos La Esperanza	15°44'36.084''N	90°54'14.365''W	431
237	960	GTM-14-20-077-001	I	QUICHÉ	Ixcán	Machaquilá II	15°51'54.959''N	90°50'3.564''W	194
238	961	GTM-14-20-077-002	I	QUICHÉ	Ixcán	Machaquilá II	15°51'54.959''N	90°50'3.564''W	194
239	962	GTM-14-20-078-001	I	QUICHÉ	Ixcán	Machaquilá II	15°52'3.112''N	90°50'6.183''W	179
240	963	GTM-14-20-078-002	I	QUICHÉ	Ixcán	Machaquilá II	15°52'3.112''N	90°50'6.183''W	179
241	964	GTM-14-20-078-003	I	QUICHÉ	Ixcán	Machaquilá II	15°52'3.112''N	90°50'6.183''W	179
242	965	GTM-14-20-079-001	I	QUICHÉ	Ixcán	Machaquilá II	15°52'06.2''N	90°50'07.5''W	180
243	966	GTM-14-20-079-002	I	QUICHÉ	Ixcán	Machaquilá II	15°52'06.2''N	90°50'07.5''W	180
244	967	GTM-14-20-079-003	I	QUICHÉ	Ixcán	Machaquilá II	15°52'06.2''N	90°50'07.5''W	180
245	968	GTM-16-13-080-001	V	ALTA VERAPAZ	Chisec	Candelaria Yalicar	15°44'9.711''N	90°19'12.569''W	341
246	969	GTM-16-13-080-002	V	ALTA VERAPAZ	Chisec	Candelaria Yalicar	15°44'9.711''N	90°19'12.569''W	341
247	970	GTM-16-13-081-001	V	ALTA VERAPAZ	Chisec	Candelaria Yalicar	15°44'10.122''N	90°19'8.799''W	288
248	971	GTM-16-13-081-002	V	ALTA VERAPAZ	Chisec	Candelaria Yalicar	15°44'10.122''N	90°19'8.799''W	288
249	972	GTM-16-13-081-003	V	ALTA VERAPAZ	Chisec	Candelaria Yalicar	15°44'10.122''N	90°19'8.799''W	288
250	973	GTM-16-13-081-004	V	ALTA VERAPAZ	Chisec	Candelaria Yalicar	15°44'10.122''N	90°19'8.799''W	288
251	974	GTM-16-13-082-001	V	ALTA VERAPAZ	Chisec	Candelaria Yalicar	15°44'8.730''N	90°19'6.445''W	322
252	975	GTM-16-13-082-002	V	ALTA VERAPAZ	Chisec	Candelaria Yalicar	15°44'8.730''N	90°19'6.445''W	322
253	976	GTM-16-13-082-003	V	ALTA VERAPAZ	Chisec	Candelaria Yalicar	15°44'8.730''N	90°19'6.445''W	322
254	977	GTM-16-13-083-001	V	ALTA VERAPAZ	Chisec	Candelaria Yalicar	15°43'27.246''N	90°19'57.537''W	319
255	978	GTM-16-13-083-002	V	ALTA VERAPAZ	Chisec	Candelaria Yalicar	15°43'27.246''N	90°19'57.537''W	319
256	979	GTM-16-13-083-003	V	ALTA VERAPAZ	Chisec	Candelaria Yalicar	15°43'27.246''N	90°19'57.537''W	319
257	980	GTM-16-11-156-001	VIII	ALTA VERAPAZ	Lanquín	San Pedro Cabnab	15°36'45.8''N	89°57'56.9''W	910
258	981	GTM-16-11-156-002	VIII	ALTA VERAPAZ	Lanquín	San Pedro Cabnab	15°36'45.8''N	89°57'56.9''W	910
259	982	GTM-16-11-157-001	VIII	ALTA VERAPAZ	Lanquín	Chinama	15°36'34.7''N	90°00'12.8''W	932
260	983	GTM-16-11-157-002	VIII	ALTA VERAPAZ	Lanquín	Chinama	15°36'34.7''N	90°00'12.8''W	932
261	984	GTM-16-11-157-003	VIII	ALTA VERAPAZ	Lanquín	Chinama	15°36'34.7''N	90°00'12.8''W	932
262	985	GTM-16-11-158-001	VIII	ALTA VERAPAZ	Lanquín	Chinama	15°36'33.1''N	90°00'08.9''W	922
263	986	GTM-16-11-158-002	VIII	ALTA VERAPAZ	Lanquín	Chinama	15°36'33.1''N	90°00'08.9''W	922
264	987	GTM-16-12-152-001	VIII	ALTA VERAPAZ	Cahabón	Secanante	15°38'37.4''N	89°34'52.2''W	340
265	988	GTM-16-12-152-002	VIII	ALTA VERAPAZ	Cahabón	Secanante	15°38'37.4''N	89°34'52.2''W	340
266	989	GTM-16-12-152-003	VIII	ALTA VERAPAZ	Cahabón	Secanante	15°38'37.4''N	89°34'52.2''W	340
267	990	GTM-16-12-153-001	VIII	ALTA VERAPAZ	Cahabón	Secanante	15°38'39.7''N	89°34'51.7''W	346
268	991	GTM-16-12-153-002	VIII	ALTA VERAPAZ	Cahabón	Secanante	15°38'39.7''N	89°34'51.7''W	346
269	992	GTM-16-12-154-001	VIII	ALTA VERAPAZ	Cahabón	Runpoc	15°38'47.0''N	89°36'48.0''W	370
270	993	GTM-16-12-154-002	VIII	ALTA VERAPAZ	Cahabón	Runpoc	15°38'47.0''N	89°36'48.0''W	370
271	994	GTM-16-12-154-003	VIII	ALTA VERAPAZ	Cahabón	Runpoc	15°38'47.0''N	89°36'48.0''W	370
272	995	GTM-16-12-155-001	VIII	ALTA VERAPAZ	Cahabón	Runpoc	15°38'44.3''N	89°36'58.1''W	372
273	996	GTM-16-12-155-002	VIII	ALTA VERAPAZ	Cahabón	Runpoc	15°38'44.3''N	89°36'58.1''W	372
274	997	GTM-16-12-155-003	VIII	ALTA VERAPAZ	Cahabón	Runpoc	15°38'44.3''N	89°36'58.1''W	372
275	1029	GTM-14-13-084-001	II	QUICHÉ	Nebaj	Aldea Batzchocola	15°34'31.3''N	91°06'30.0''W	1333
276	1030	GTM-14-13-084-002	II	QUICHÉ	Nebaj	Aldea Batzchocola	15°34'31.3''N	91°06'30.0''W	1333
277	1031	GTM-14-13-084-003	II	QUICHÉ	Nebaj	Aldea Batzchocola	15°34'31.3''N	91°06'30.0''W	1333
278	1032	GTM-14-13-85-001	II	QUICHÉ	Nebaj	Aldea Batzchocola	15°34'38.6''N	91°06'05.5''W	1271
279	1033	GTM-14-13-85-002	II	QUICHÉ	Nebaj	Aldea Batzchocola	15°34'38.6''N	91°06'05.5''W	1271
280	1034	GTM-14-13-86-001	II	QUICHÉ	Nebaj	Aldea Batzchocola	15°34'39.2''N	91°06'04.0''W	1259
281	1035	GTM-14-13-86-002	II	QUICHÉ	Nebaj	Aldea Batzchocola	15°34'39.2''N	91°06'04.0''W	1259
282	1036	GTM-14-05-87-001	II	QUICHÉ	Chajul	Aldea Ilom	15°38'52.0''N	91°06'51.5''W	1272
283	1037	GTM-14-05-87-002	II	QUICHÉ	Chajul	Aldea Ilom	15°38'52.0''N	91°06'51.5''W	1272
284	1038	GTM-14-13-088-001	II	QUICHÉ	Nebaj	Batzchocolá	15°34'33.7''N	91°06'07.4''W	1220
285	1039	GTM-14-13-088-002	II	QUICHÉ	Nebaj	Batzchocolá	15°34'33.7''N	91°06'07.4''W	1220
286	1040	GTM-14-13-088-003	II	QUICHÉ	Nebaj	Batzchocolá	15°34'33.7''N	91°06'07.4''W	1220
287	1041	GTM-14-13-089-001	II	QUICHÉ	Nebaj	Batzchocolá	15°34'14.1''N	91°06'28.2''W	1311
288	1042	GTM-14-13-089-002	II	QUICHÉ	Nebaj	Batzchocolá	15°34'14.1''N	91°06'28.2''W	1311
