# Supplementary material for: Genetic Diversity and Differentiation Among Guatemalan Cardamom (Elettaria cardamomum (L.) Maton) Accessions
Source: Plants (Basel). 2026 Feb 20;15(4):655. doi: 10.3390/plants15040655 (PMC12944064; doi:10.3390/plants15040655)
Supplement: Supplementary file 1 [file plants-15-00655-s001.zip › Table S7 Allele database.xlsx]

## Sheet: DB allele
Code	ECMG23						ECMG26							ECMG28					ECM47a												CaSSR26							CaSSR35						S817
	23-A	23-B	23-C	23-D	23-E	23-F	26-A	26-B	26-C	26-D	26-E	26-F	26-G	28-A	28-B	28-C	28-D	28-F	47-A	47-B	47-C	47-D	47-E	47-F	47-G	47-H	47-I	47-J	47-K	47-L	C26-A	C26-B	C26-C	C26-D	C26-E	C26-F	C26-G	C35-A	C35-B	C35-C	C35-D	C35-E	C35-F	S17-A	S17-B	S17-C	S17-D	S17-E	S17-F
LPV-PCd-661	1	1	1	1	0	0	1	1	1	1	1	0	0	1	1	1	1	0	1	1	1	1	1	1	1	1	0	0	0	0	1	1	1	1	1	0	0	0	0	0	0	0	0	1	1	1	1	1	1
LPV-PCd-662	1	1	1	1	0	0	1	1	1	1	1	1	0	1	1	1	1	0	1	1	1	1	1	1	1	1	0	0	0	0	1	0	0	0	0	0	0	0	0	0	0	0	0	1	1	1	1	1	1
LPV-PCd-663	1	1	0	1	0	0	1	1	1	1	1	1	0	0	0	0	1	0	0	1	1	1	1	1	1	1	0	0	0	0	1	1	1	1	1	0	0	1	0	0	0	0	0	1	1	1	1	1	0
LPV-PCd-664	1	1	1	1	0	0	1	1	1	1	1	1	0	0	0	0	1	0	0	1	1	1	1	1	1	1	0	0	0	0	1	1	0	0	0	1	0	1	1	0	0	0	0	1	1	1	1	1	1
LPV-PCd-665	1	1	0	1	0	0	1	1	1	1	1	1	0	0	0	0	1	0	0	1	1	1	1	1	1	1	0	0	0	0	1	1	1	1	1	0	0	1	0	0	0	0	0	1	1	1	1	1	1
LPV-PCd-666	0	1	0	1	0	0	0	0	1	1	0	0	0	0	0	0	1	0	0	1	1	1	1	1	1	1	0	0	0	0	1	1	0	0	0	0	0	1	1	0	0	0	0	1	1	1	1	1	1
LPV-PCd-667	1	1	1	1	0	0	1	1	1	1	1	0	0	0	0	0	1	0	0	1	1	1	1	1	1	1	0	0	0	0	1	1	0	0	0	0	0	1	1	0	0	0	0	1	1	1	1	1	1
LPV-PCd-668	1	1	1	1	0	0	0	0	1	1	0	0	0	0	0	0	1	0	1	1	1	1	1	1	1	1	0	0	0	0	1	1	0	0	0	0	0	1	1	0	0	0	0	0	1	1	1	1	1
LPV-PCd-669	1	1	0	1	0	0	1	1	1	1	1	0	0	0	0	0	1	0	1	1	1	1	1	1	1	1	0	0	0	0	1	1	0	0	0	0	0	1	0	0	0	0	0	1	1	1	1	1	1
LPV-PCd-670	1	1	0	1	0	0	1	1	1	1	0	1	0	0	0	0	1	0	1	1	1	1	1	1	1	1	0	0	0	0	1	1	0	0	0	0	0	1	0	0	0	0	0	1	1	1	1	1	1
LPV-PCd-671	1	1	1	1	0	0	1	1	1	1	1	0	0	0	0	0	1	0	1	1	1	1	1	1	1	1	0	0	0	0	1	0	0	0	0	0	0	1	1	0	0	0	0	1	1	1	1	1	1
LPV-PCd-672	1	1	1	1	0	0	1	1	1	1	1	0	0	0	0	0	1	0	0	1	1	1	1	1	1	1	0	0	0	0	1	1	0	0	0	0	0	1	1	0	0	0	0	1	1	1	1	1	1
LPV-PCd-673	1	1	0	1	0	0	1	1	1	1	1	0	0	0	0	0	1	0	1	1	1	1	1	1	1	1	0	0	0	0	1	1	1	1	1	0	0	1	0	0	0	0	0	1	1	1	1	1	1
LPV-PCd-674	1	1	0	1	0	0	1	1	1	1	1	1	0	0	0	0	1	0	1	1	1	1	1	1	1	1	0	0	0	0	1	1	0	0	0	0	0	1	1	0	0	0	0	1	1	1	1	1	1
LPV-PCd-675	1	1	0	1	0	0	1	1	1	1	1	1	0	0	0	0	1	0	0	1	1	1	1	1	1	1	0	0	0	0	1	1	0	0	0	0	0	1	0	0	0	0	0	1	1	1	1	1	1
LPV-PCd-676	1	1	0	1	1	0	1	1	1	1	1	1	0	1	1	1	1	0	0	1	0	0	1	1	1	1	0	0	0	0	1	1	0	0	0	0	0	1	0	0	0	0	0	1	1	1	1	1	1
LPV-PCd-677	1	1	1	1	0	0	1	1	1	1	1	1	0	0	0	0	1	0	0	1	0	1	1	1	1	1	0	0	0	0	1	1	0	0	0	1	0	1	0	0	0	0	0	0	0	1	0	0	0
LPV-PCd-678	1	1	0	1	0	0	1	1	1	1	0	1	0	0	0	0	1	0	0	0	0	0	1	1	1	1	0	0	0	0	1	1	0	0	0	0	0	1	1	0	0	0	0	1	1	1	1	1	1
LPV-PCd-679	1	1	0	1	0	0	1	1	1	1	1	1	0	0	0	1	1	1	0	1	1	1	1	1	1	1	0	0	0	0	1	1	0	0	0	0	0	1	1	0	0	0	0	1	1	1	1	1	1
LPV-PCd-680	1	1	1	1	0	0	1	1	1	1	1	1	0	1	1	1	1	0	0	1	1	1	1	1	1	1	0	0	0	0	1	1	0	0	0	0	0	1	0	0	0	0	0	1	1	1	1	1	1
LPV-PCd-681	1	1	1	1	0	1	1	1	1	1	1	1	0	1	1	1	1	0	0	1	1	1	1	1	1	1	0	0	0	0	1	1	0	0	0	0	0	1	0	0	0	0	0	1	1	1	1	1	1
LPV-PCd-682	1	1	1	1	0	1	0	0	1	1	0	0	0	0	0	0	1	0	1	1	1	1	1	1	1	1	0	0	0	0	1	1	0	0	0	0	0	1	0	0	0	0	0	1	1	1	1	1	1
LPV-PCd-683	1	1	1	1	0	0	1	1	1	1	1	1	0	1	1	1	1	0	0	0	0	0	1	1	1	1	0	0	0	0	1	1	1	1	1	1	0	1	0	0	0	0	0	1	1	1	1	1	1
LPV-PCd-684	1	1	1	1	0	0	1	1	1	1	1	1	0	1	1	1	1	0	1	1	1	1	1	1	1	1	0	0	0	0	1	1	0	0	0	0	0	1	1	0	0	0	0	1	1	1	1	1	1
LPV-PCd-685	1	1	1	1	0	0	1	1	1	1	1	1	0	0	0	0	1	0	0	1	0	0	1	1	1	1	0	0	0	0	1	1	0	0	0	0	0	1	1	0	0	0	0	0	1	1	0	1	0
LPV-PCd-686	1	1	1	1	0	0	1	1	1	1	1	1	0	0	0	0	1	0	1	1	0	0	1	1	1	1	1	1	0	0	1	1	0	0	0	0	0	1	1	0	0	0	0	1	1	1	1	1	1
LPV-PCd-687	1	1	1	1	0	0	1	1	1	1	1	1	0	0	0	0	1	0	0	1	1	1	1	1	1	1	0	0	0	0	1	1	0	0	0	0	0	1	0	0	0	0	0	1	1	1	1	1	1
LPV-PCd-688	1	1	1	1	0	1	1	1	1	1	1	1	0	1	1	1	1	0	0	1	0	0	1	1	1	1	0	0	0	0	1	0	0	0	0	0	0	1	0	1	1	1	0	1	1	1	1	1	1
LPV-PCd-689	1	1	1	1	0	0	1	1	1	1	1	1	0	1	1	1	1	0	1	1	1	1	1	1	1	1	1	1	0	0	1	0	0	0	0	0	0	1	0	1	1	1	0	1	1	1	1	1	1
LPV-PCd-690	1	1	1	1	0	0	1	1	1	1	1	1	0	1	1	0	1	0	1	1	1	1	1	1	1	1	1	1	0	0	1	0	0	0	0	0	1	1	0	1	1	1	0	1	1	1	1	1	1
LPV-PCd-691	1	1	1	1	0	0	1	1	1	1	1	0	0	0	0	0	1	0	0	1	1	1	1	1	1	1	0	0	0	0	1	0	0	0	0	0	1	1	0	1	1	1	0	1	1	1	1	1	1
LPV-PCd-692	1	1	1	1	0	0	1	1	1	1	1	1	0	0	0	0	1	0	0	1	1	1	1	1	1	1	0	0	0	0	1	0	0	0	0	0	1	1	0	1	1	1	0	1	1	1	1	1	1
LPV-PCd-693	1	1	1	1	0	0	1	1	1	1	1	1	0	0	0	0	1	0	0	1	1	1	1	1	1	1	0	0	0	0	1	1	0	0	0	0	0	1	0	1	1	1	0	1	1	1	1	1	1
LPV-PCd-694	1	1	1	1	0	0	1	1	1	1	1	0	0	0	0	0	1	0	0	0	0	0	0	0	0	0	0	0	0	0	1	1	0	0	0	0	0	1	0	1	1	1	0	1	1	1	0	1	0
LPV-PCd-695	1	1	1	1	0	0	1	1	1	1	1	0	0	0	0	0	1	0	0	1	0	0	0	0	0	1	0	1	0	0	1	1	0	0	0	0	0	1	0	1	1	1	0	1	1	1	0	1	0
LPV-PCd-696	1	1	1	1	0	0	1	1	1	1	1	0	0	0	0	0	1	0	0	1	0	0	1	1	1	1	0	0	0	0	1	0	0	0	0	0	0	1	0	1	1	1	0	1	1	1	0	1	0
LPV-PCd-697	0	0	0	0	0	0	1	1	1	1	1	0	0	0	0	0	1	0	0	1	0	0	1	1	1	1	1	0	0	0	1	0	0	0	0	0	1	1	0	1	1	1	0	1	1	1	0	1	0
LPV-PCd-698	1	1	1	1	0	0	1	1	1	1	1	0	0	0	0	0	1	0	0	1	0	0	1	1	1	1	0	0	0	0	1	0	0	0	0	0	1	1	0	1	1	1	0	1	1	1	0	1	0
LPV-PCd-699	0	0	0	0	0	0	1	1	1	1	1	0	0	0	0	0	1	0	0	1	0	0	1	1	1	1	0	0	0	0	1	0	0	0	0	0	1	1	0	1	1	1	0	1	1	1	1	1	1
LPV-PCd-700	1	1	1	1	0	0	1	1	1	1	1	0	0	0	0	0	0	0	1	1	1	1	1	1	1	1	0	0	0	0	1	0	0	0	0	0	1	1	0	1	1	1	0	1	1	1	0	1	0
LPV-PCd-701	1	1	1	1	0	0	1	1	1	1	1	1	0	0	0	0	1	0	1	1	1	0	0	1	1	1	0	0	0	0	1	0	0	0	0	0	1	1	0	1	1	1	0	1	1	1	1	1	1
LPV-PCd-702	1	1	1	1	0	0	1	1	1	1	1	1	0	0	0	0	1	0	1	1	1	0	0	1	1	1	0	0	0	0	1	1	0	0	0	1	0	1	0	1	1	1	0	1	1	1	1	1	1
LPV-PCd-703	1	1	1	1	0	0	1	1	1	1	1	1	0	0	0	0	1	0	1	1	1	1	1	1	1	1	0	0	0	0	1	1	0	0	0	1	0	1	0	1	1	1	0	1	1	1	0	1	0
LPV-PCd-704	1	1	1	1	0	0	1	1	1	1	1	0	0	0	0	0	0	0	1	1	1	1	1	1	1	1	0	0	0	0	1	0	0	0	0	0	1	1	0	1	1	1	0	1	1	1	1	1	1
LPV-PCd-705	0	1	0	1	0	0	1	1	1	1	1	0	0	1	1	0	1	0	1	1	1	1	1	1	1	1	1	1	0	0	1	0	0	0	0	0	1	1	0	1	1	1	0	1	1	1	1	1	1
LPV-PCd-706	1	1	1	1	0	0	1	1	1	1	1	0	0	0	0	0	0	0	0	1	1	1	1	1	1	1	0	0	0	0	1	1	0	0	0	1	0	1	0	1	1	1	0	1	1	1	0	1	0
LPV-PCd-707	1	1	0	1	0	0	1	1	1	1	1	0	0	0	0	0	0	0	0	1	1	1	1	1	1	1	0	0	0	0	1	1	0	0	0	1	0	1	0	1	1	1	0	1	1	1	1	1	1
LPV-PCd-708	1	1	0	1	0	0	0	0	0	1	0	0	0	0	0	0	0	0	1	1	0	0	0	0	0	1	0	0	0	0	1	1	0	0	0	1	0	1	0	1	1	1	0	0	0	0	0	1	0
LPV-PCd-709	1	1	0	1	0	0	1	1	1	1	1	1	0	0	0	0	1	0	0	1	0	0	1	1	1	1	0	0	0	0	1	1	1	1	1	0	0	1	0	1	1	1	0	1	1	1	0	1	0
LPV-PCd-710	1	1	0	1	0	0	1	1	1	1	1	1	0	1	1	0	1	0	0	1	0	0	1	1	1	1	0	0	0	0	1	1	0	0	0	0	0	1	0	1	1	1	0	0	0	0	0	0	0
LPV-PCd-711	1	1	0	1	1	0	0	0	0	1	0	0	0	0	0	0	1	0	0	1	0	0	1	1	1	1	0	0	0	0	1	1	0	0	0	0	0	1	0	1	1	1	0	0	0	0	0	0	0
LPV-PCd-712	1	1	0	1	0	0	1	1	1	1	1	0	0	0	0	0	1	0	0	1	0	0	1	1	1	1	0	0	0	0	1	1	0	0	0	0	0	1	0	1	1	1	0	1	1	1	1	1	1
LPV-PCd-713	1	1	0	1	0	0	1	1	1	1	1	1	0	1	1	0	1	0	0	1	0	0	1	1	1	1	0	0	0	0	1	0	0	0	0	0	0	1	0	1	1	1	0	1	1	1	1	1	1
LPV-PCd-714	1	1	0	1	0	0	1	1	1	1	0	0	0	0	0	0	1	0	0	1	1	1	1	1	1	1	0	0	0	0	1	0	0	0	0	0	0	1	0	0	0	0	0	1	1	1	1	1	1
LPV-PCd-715	1	1	0	1	0	0	1	1	1	1	1	0	0	0	0	0	1	0	0	1	1	1	1	1	1	1	0	0	0	0	1	0	0	0	0	0	0	1	0	0	0	0	0	1	1	1	1	1	1
LPV-PCd-716	1	1	1	1	0	0	1	1	1	1	1	0	0	0	0	0	1	0	0	1	1	1	1	1	1	1	0	0	0	0	1	1	0	0	0	0	0	1	0	1	1	1	0	1	1	1	1	1	1
LPV-PCd-717	1	1	1	1	0	0	1	1	1	1	1	1	0	0	0	0	1	0	1	1	0	0	1	1	1	1	1	1	0	0	1	0	0	0	0	0	0	1	0	1	1	1	0	1	1	1	1	1	1
LPV-PCd-718	1	1	0	1	0	0	1	1	1	1	1	1	0	0	0	0	1	0	1	1	1	1	1	1	1	1	1	1	0	0	1	0	0	0	0	0	0	1	0	1	1	1	0	1	1	1	1	1	1
LPV-PCd-719	1	1	1	1	0	0	1	1	1	1	0	0	0	0	0	0	1	0	1	1	0	0	1	1	1	1	1	1	0	0	1	0	0	0	0	0	0	1	0	1	1	1	0	0	0	0	0	0	0
LPV-PCd-720	1	1	0	1	0	0	1	1	1	1	0	0	0	0	0	0	1	0	0	1	1	1	1	1	1	1	0	0	0	0	1	0	0	0	0	0	0	1	0	1	1	1	0	1	1	1	1	1	1
LPV-PCd-721	1	1	0	1	0	0	1	1	1	1	1	0	0	0	0	0	1	0	0	1	1	1	1	1	1	1	0	0	0	0	1	0	0	0	0	0	0	1	0	1	1	1	0	1	1	1	1	1	1
LPV-PCd-722	1	1	0	1	0	0	0	0	1	1	0	0	0	0	0	0	1	0	1	1	1	1	1	1	1	1	0	0	0	0	1	0	0	0	0	0	0	1	0	1	1	1	0	1	1	1	1	1	1
LPV-PCd-723	1	1	0	1	0	0	1	1	1	1	0	0	0	0	0	0	1	0	1	1	1	1	1	1	1	1	0	0	0	0	1	0	0	0	0	0	0	1	0	1	1	1	0	0	0	0	0	1	1
LPV-PCd-724	1	1	0	1	0	0	0	0	1	1	0	0	0	0	0	0	1	0	0	0	0	0	1	1	1	1	0	0	0	0	1	0	0	0	0	0	0	1	0	1	1	1	0	1	1	1	1	1	1
LPV-PCd-725	1	1	0	1	0	0	1	1	1	1	0	0	0	0	0	0	1	0	0	0	0	0	1	1	1	1	0	0	0	0	1	0	0	0	0	0	0	1	0	1	1	1	0	1	1	1	1	1	1
LPV-PCd-726	1	1	0	1	0	0	0	0	0	0	0	0	0	0	0	0	1	0	0	1	0	0	1	1	1	1	0	0	0	0	1	0	0	0	0	0	1	1	0	1	1	1	0	1	1	1	1	1	1
LPV-PCd-727	1	1	0	1	0	0	1	1	1	1	0	1	1	1	1	0	1	0	1	1	1	1	1	1	1	1	0	0	0	0	1	1	1	1	1	0	0	1	0	1	1	1	0	1	1	1	1	1	1
LPV-PCd-728	1	1	0	1	0	0	0	0	1	1	0	0	0	0	0	0	1	0	0	1	0	0	0	0	0	1	0	1	0	0	1	0	0	0	0	0	0	1	0	1	1	1	0	1	1	1	1	1	1
LPV-PCd-729	1	1	0	1	0	0	1	1	1	1	0	0	0	0	0	0	1	0	1	1	1	1	1	1	1	1	0	0	0	0	1	0	0	0	0	0	0	1	0	1	1	1	0	1	1	1	1	1	1
LPV-PCd-730	1	1	0	1	0	0	1	1	1	1	0	0	0	0	0	0	1	0	1	1	1	1	1	1	1	1	0	0	0	0	1	0	0	0	0	0	0	1	0	1	1	1	0	1	1	1	1	1	1
LPV-PCd-731	1	1	0	1	0	0	1	1	1	1	0	1	0	0	0	0	1	0	1	1	1	1	1	1	1	1	0	0	0	0	1	1	0	0	0	0	0	1	0	1	1	1	0	1	1	1	1	1	1
LPV-PCd-732	1	1	0	1	0	0	0	0	1	1	0	0	0	0	0	0	1	0	0	1	0	0	1	1	1	1	0	0	0	0	1	0	0	0	0	0	1	1	0	1	1	1	0	1	1	1	1	1	1
LPV-PCd-733	1	1	0	1	0	0	1	1	1	1	0	0	0	0	0	0	0	0	0	1	1	1	1	1	1	1	0	0	0	0	1	0	0	0	0	0	1	1	0	1	1	1	0	1	1	1	1	1	1
LPV-PCd-734	1	1	0	1	0	0	1	1	1	1	1	1	0	0	0	0	0	0	0	1	0	1	1	1	1	1	0	0	0	0	1	0	0	0	0	0	1	1	0	1	1	1	0	0	0	0	0	0	0
LPV-PCd-735	1	1	0	1	0	0	1	1	1	1	0	0	0	0	0	0	0	0	1	1	1	1	1	1	1	1	0	0	0	0	1	0	0	0	0	0	1	1	0	1	1	1	0	1	0	0	0	1	1
LPV-PCd-736	1	1	0	1	0	0	0	0	1	1	0	0	0	0	0	0	1	0	1	1	1	1	1	1	1	1	1	1	0	0	1	0	0	0	0	0	0	1	0	1	1	1	0	1	1	1	1	1	1
LPV-PCd-737	1	1	0	1	0	0	0	0	1	1	0	0	0	0	0	0	0	0	1	1	1	1	1	1	1	1	1	1	0	0	1	0	0	0	0	0	1	1	0	1	1	1	0	1	1	1	1	1	1
LPV-PCd-738	1	1	0	1	0	0	0	0	1	1	0	0	0	0	0	0	0	1	1	1	1	1	1	0	0	1	1	1	1	0	1	0	0	0	0	0	0	1	0	1	1	1	0	1	1	1	1	1	1
LPV-PCd-739	1	1	0	1	0	0	1	1	1	1	1	1	0	0	0	0	0	1	0	1	1	1	1	1	1	1	0	0	0	0	1	0	0	0	0	0	1	1	0	1	1	1	0	0	0	0	0	1	1
LPV-PCd-740	1	1	0	1	0	0	0	0	1	1	0	0	0	0	0	0	0	0	1	1	1	1	1	0	0	1	1	1	1	0	1	0	0	0	0	0	1	1	0	1	1	1	0	1	1	1	1	1	1
LPV-PCd-741	1	1	0	1	0	0	0	0	1	1	0	0	0	0	0	0	0	0	1	1	1	1	1	1	1	1	0	0	0	0	0	0	0	0	0	0	0	1	0	1	1	1	0	1	1	1	1	1	1
LPV-PCd-742	1	1	0	1	0	0	0	0	0	0	0	0	0	0	0	0	0	0	0	1	1	1	1	1	1	1	0	0	0	0	1	0	0	0	0	0	0	1	0	1	1	1	0	1	1	1	1	1	1
LPV-PCd-743	1	1	0	1	0	0	1	1	1	1	0	0	0	0	0	0	0	0	1	1	1	1	1	1	1	1	1	1	1	1	1	0	0	0	0	0	0	1	0	1	1	1	0	1	1	1	1	1	1
LPV-PCd-744	1	1	1	1	0	0	1	1	1	1	0	1	0	0	0	0	1	1	1	1	1	1	1	1	1	1	1	1	0	0	1	0	0	0	0	0	0	1	0	1	1	1	0	1	1	1	1	1	1
LPV-PCd-745	1	1	1	1	0	0	1	1	1	1	0	1	0	0	0	0	0	0	0	1	0	1	1	1	1	1	0	0	0	0	1	0	0	0	0	0	0	1	0	1	1	1	0	0	0	1	1	0	0
LPV-PCd-746	1	1	0	1	0	0	1	1	1	1	0	0	0	0	0	0	0	0	1	1	1	1	1	1	1	1	1	1	0	0	0	0	0	0	0	0	0	1	0	1	1	1	0	0	0	0	0	0	0
LPV-PCd-747	1	1	0	1	0	0	1	1	1	1	0	1	0	0	0	0	0	0	0	1	0	0	1	1	1	1	0	0	0	0	1	0	0	0	0	0	0	1	0	1	1	1	0	1	1	1	1	1	0
LPV-PCd-748	1	1	0	1	0	0	1	1	1	1	1	1	0	0	0	0	0	0	1	1	1	1	1	1	1	1	1	1	0	0	1	0	0	0	0	0	0	1	0	1	1	1	0	1	1	1	1	1	1
LPV-PCd-749	1	1	0	1	0	0	1	1	1	1	1	1	0	0	0	0	0	0	1	1	1	1	1	1	1	1	1	1	0	0	1	0	0	0	0	0	0	1	0	1	1	1	0	0	0	1	1	0	0
LPV-PCd-750	1	1	0	1	0	0	1	1	1	1	1	1	0	0	0	0	0	1	0	1	0	0	1	1	1	1	0	0	0	0	1	0	0	0	0	0	0	1	0	1	1	1	0	1	1	1	1	1	1
LPV-PCd-751	1	1	1	1	0	0	0	0	1	1	0	0	0	0	0	0	0	1	0	0	0	0	0	0	0	0	0	0	0	0	1	0	0	0	0	0	0	1	0	1	1	1	0	1	1	1	1	1	1
LPV-PCd-752	1	1	1	1	0	0	1	1	1	1	1	1	0	0	0	0	1	0	1	1	0	0	0	0	0	1	0	0	0	0	1	0	0	0	0	0	1	1	0	1	1	1	0	1	1	1	1	1	1
LPV-PCd-753	1	1	1	1	0	0	1	1	1	1	1	1	0	0	0	0	0	1	0	0	0	0	0	0	0	0	0	0	0	0	1	0	0	0	0	0	0	1	0	1	1	1	0	1	1	1	1	1	1
LPV-PCd-754	1	1	1	1	0	0	1	1	1	1	1	1	0	0	0	0	1	0	0	1	0	1	1	1	1	1	0	0	0	0	1	0	0	0	0	0	1	1	0	1	1	1	0	1	1	1	1	1	1
LPV-PCd-755	1	1	0	1	0	0	1	1	1	1	0	0	0	0	0	0	0	0	0	0	0	0	0	0	0	0	0	0	0	0	1	0	0	0	0	0	0	1	0	1	1	1	0	1	1	1	1	1	1
LPV-PCd-756	1	1	1	1	0	0	1	1	1	1	1	1	0	0	0	0	0	0	0	0	0	0	0	0	0	0	0	0	0	0	1	0	0	0	0	0	0	1	0	1	1	1	0	1	1	1	1	1	1
LPV-PCd-757	1	1	1	1	0	0	1	1	1	1	1	1	0	0	0	0	0	0	0	1	0	0	1	1	1	1	0	0	0	0	1	0	0	0	0	0	0	1	0	1	1	1	0	0	0	1	1	0	0
LPV-PCd-758	1	1	1	1	0	0	1	1	1	1	1	1	0	0	0	0	0	0	1	1	0	0	0	0	0	1	0	0	0	0	1	0	0	0	0	0	0	1	0	0	0	0	0	1	1	1	1	1	1
LPV-PCd-759	1	1	0	1	0	0	1	1	1	1	1	1	0	0	0	0	0	0	0	1	0	1	1	1	1	1	0	0	0	0	1	0	0	0	0	0	0	1	0	1	1	1	0	1	1	1	1	1	1
LPV-PCd-760	1	1	1	1	0	0	1	1	1	1	1	0	0	0	0	0	0	0	0	1	0	1	1	1	1	1	0	0	0	0	1	0	0	0	0	0	0	0	0	0	0	0	0	1	1	1	1	1	1
LPV-PCd-761	1	1	0	1	0	0	0	0	0	1	0	0	0	0	0	0	0	0	0	1	0	0	1	1	1	1	0	0	0	0	1	0	0	0	0	0	0	1	0	1	1	1	0	1	1	1	1	1	1
LPV-PCd-762	1	1	1	1	0	0	1	1	1	1	1	1	0	0	0	0	0	1	0	1	0	0	1	1	1	1	0	0	0	0	0	0	0	0	0	0	0	1	0	1	1	1	0	1	1	1	1	1	1
LPV-PCd-763	1	1	1	1	0	0	0	0	1	1	0	0	0	0	0	0	0	1	0	1	0	1	1	1	1	1	0	0	0	0	1	0	0	0	0	0	0	1	0	1	1	1	0	1	1	1	1	1	1
LPV-PCd-764	1	1	1	1	0	0	1	1	1	1	1	0	0	0	0	0	1	1	0	1	0	0	1	1	1	1	0	0	0	0	1	0	0	0	0	0	0	1	0	1	1	1	0	1	1	1	1	1	1
LPV-PCd-765	1	1	1	1	0	0	1	1	1	1	1	1	0	0	0	0	1	1	0	1	0	0	1	1	1	1	0	0	0	0	1	0	0	0	0	0	0	1	0	1	1	1	0	1	1	1	1	1	1
LPV-PCd-766	1	1	1	1	0	0	1	1	1	1	1	1	0	0	0	0	1	1	0	1	0	0	1	1	1	1	0	0	0	0	0	0	0	0	0	0	0	1	0	1	1	1	0	1	1	1	1	1	1
LPV-PCd-767	1	1	1	1	0	0	1	1	1	1	0	0	0	0	0	0	0	0	0	1	1	1	1	1	1	1	0	0	0	0	1	0	0	0	0	0	0	1	0	1	1	1	0	1	1	1	1	1	1
LPV-PCd-768	1	1	1	1	0	0	1	1	1	1	0	0	0	0	0	0	0	0	1	1	1	1	1	1	1	1	1	1	1	1	1	0	0	0	0	0	0	1	0	1	1	1	0	1	1	1	1	1	1
LPV-PCd-769	1	1	1	1	0	0	1	1	1	1	1	0	0	0	0	0	1	0	1	1	1	1	1	1	1	1	1	1	0	0	1	0	0	0	0	0	1	1	0	1	1	1	0	1	1	1	1	1	1
LPV-PCd-770	1	1	1	0	0	0	1	1	1	1	0	0	0	0	0	0	0	0	0	1	0	0	1	1	1	1	0	0	0	0	1	0	0	0	0	0	0	1	0	1	1	1	0	1	1	1	1	1	0
LPV-PCd-771	1	1	1	1	0	0	0	0	0	0	0	0	0	0	0	0	0	0	0	1	0	0	1	1	1	1	0	0	0	0	1	0	0	0	0	0	1	1	0	1	1	1	0	1	1	1	1	1	1
LPV-PCd-772	1	1	1	1	0	0	1	1	1	1	0	0	0	0	0	0	1	0	0	0	0	0	0	0	0	0	0	0	0	0	1	0	0	0	0	0	1	1	0	1	1	1	0	1	1	1	1	1	0
LPV-PCd-773	1	1	0	1	0	0	1	1	1	1	0	0	0	0	0	0	0	0	1	1	0	0	0	0	0	1	0	0	0	0	1	0	0	0	0	0	1	1	0	1	1	1	0	0	0	0	0	0	0
LPV-PCd-774	1	1	0	1	0	0	1	1	1	1	1	0	0	0	0	0	0	0	1	1	0	0	0	0	0	1	0	0	0	0	1	0	0	0	0	0	0	1	0	1	1	1	0	0	0	1	1	0	0
LPV-PCd-775	1	1	1	1	0	0	1	1	1	1	1	1	0	0	0	0	0	0	0	0	0	0	0	0	0	1	0	0	0	0	1	0	0	0	0	0	0	1	0	1	1	1	0	1	1	1	1	1	1
LPV-PCd-776	1	1	0	1	0	0	1	1	1	1	0	1	0	1	1	0	1	0	0	0	0	0	0	0	0	1	0	0	0	0	1	0	0	0	0	0	0	1	0	1	1	1	0	1	1	1	1	1	1
LPV-PCd-777	1	1	1	1	0	0	1	1	1	1	0	0	0	0	0	0	0	0	0	0	0	0	0	0	0	0	0	0	0	0	0	0	0	0	0	0	0	1	0	1	1	1	0	0	0	0	0	0	0
LPV-PCd-778	1	1	1	1	0	0	1	1	1	1	0	0	0	0	0	0	0	0	1	1	1	1	1	1	1	1	0	0	0	0	1	0	0	0	0	0	0	1	0	1	1	1	0	1	1	1	1	1	1
LPV-PCd-779	1	1	0	1	0	0	1	1	1	1	0	0	0	1	1	0	1	0	0	1	0	0	1	1	1	1	1	0	0	0	1	0	0	0	0	0	0	1	0	1	1	1	0	0	0	1	1	0	0
LPV-PCd-780	1	1	0	1	0	0	1	1	1	1	1	1	0	0	0	0	0	0	0	0	0	0	0	0	0	0	0	0	0	0	1	0	0	0	0	0	0	1	0	1	1	1	0	1	1	1	1	1	1
LPV-PCd-781	1	1	0	1	0	0	0	0	1	1	0	0	0	1	1	0	1	0	0	0	0	0	0	0	0	0	0	0	0	0	1	0	0	0	0	0	0	1	0	1	1	1	0	0	0	0	0	1	1
LPV-PCd-782	1	1	0	1	0	0	0	1	1	1	1	1	0	0	0	0	0	1	0	1	0	0	1	1	1	1	0	0	0	0	1	0	0	0	0	0	0	1	0	1	1	1	0	1	1	1	1	1	1
LPV-PCd-783	1	1	0	1	0	0	1	1	1	1	1	1	0	0	0	0	0	1	0	1	0	0	1	1	1	1	0	0	0	0	0	0	0	0	0	0	0	1	0	1	1	1	0	1	1	1	1	1	1
LPV-PCd-784	1	1	0	1	0	0	1	1	1	1	1	1	0	0	0	0	1	0	0	0	0	0	0	0	0	0	0	0	0	0	0	0	0	0	0	0	0	1	0	1	1	1	0	1	1	1	1	1	1
LPV-PCd-785	1	1	0	1	0	0	1	1	1	1	0	1	0	1	1	0	1	0	0	0	0	0	0	0	0	1	0	0	0	0	0	0	0	0	0	0	0	1	0	1	1	1	0	0	0	0	1	0	0
LPV-PCd-786	1	1	1	1	0	0	1	1	1	1	1	1	0	1	1	0	1	0	0	0	0	0	0	0	0	0	0	0	0	0	0	0	0	0	0	0	0	1	0	1	1	1	0	0	0	1	1	0	0
LPV-PCd-787	1	1	1	1	0	0	1	1	1	1	1	1	0	0	0	0	1	0	0	0	0	0	0	0	0	1	0	0	0	0	0	0	0	0	0	0	0	0	0	0	0	0	0	1	1	1	1	1	1
LPV-PCd-788	1	1	1	0	1	0	1	1	1	1	1	1	0	0	0	0	0	0	0	0	0	0	0	0	0	0	0	0	0	0	0	0	0	0	0	0	0	1	0	1	1	1	0	1	1	1	1	1	1
LPV-PCd-789	1	1	1	1	0	0	1	1	1	1	1	0	0	0	0	0	0	0	0	0	0	0	0	0	0	0	0	0	0	0	0	0	0	0	0	0	0	1	0	1	1	1	0	0	0	1	1	0	0
LPV-PCd-790	1	1	0	1	0	0	1	1	1	1	1	1	0	0	0	0	1	0	0	0	0	0	0	0	0	1	0	0	0	0	0	0	0	0	0	0	0	1	0	1	1	1	0	1	1	1	1	1	1
LPV-PCd-791	1	1	1	1	0	0	1	1	1	1	0	1	0	0	0	0	0	0	0	0	0	0	1	1	1	1	0	0	0	0	0	0	0	0	0	0	0	1	0	1	1	1	0	1	1	1	1	1	1
LPV-PCd-792	1	1	0	1	0	0	1	1	1	1	1	0	0	0	0	0	0	0	0	0	0	0	0	0	0	1	0	0	0	0	0	0	0	0	0	0	0	1	0	1	1	1	0	1	1	1	1	1	1
LPV-PCd-793	1	1	1	1	0	0	0	0	0	0	0	0	0	0	0	0	0	0	0	0	0	0	0	0	0	1	0	0	0	0	0	0	0	0	0	0	0	1	0	1	1	1	0	0	0	0	0	1	0
LPV-PCd-794	0	1	0	1	0	0	0	0	0	0	0	0	0	0	0	0	0	0	0	0	0	0	0	0	0	0	0	0	0	0	1	0	0	0	0	0	0	1	0	1	1	1	0	1	1	1	1	1	1
LPV-PCd-795	1	1	1	1	0	0	1	1	1	1	1	0	0	0	0	0	0	0	0	0	0	0	0	0	0	1	0	0	0	0	0	0	0	0	0	0	0	1	0	1	1	1	0	1	1	1	1	1	1
LPV-PCd-796	1	1	1	1	0	0	0	0	1	1	0	0	0	0	0	0	0	0	0	0	0	0	0	0	0	1	0	0	0	0	0	0	0	0	0	0	0	1	0	1	1	1	0	1	1	1	1	1	1
LPV-PCd-797	1	1	1	1	0	0	1	1	1	1	1	0	0	0	0	0	1	0	0	0	0	0	0	0	0	1	0	0	0	0	0	0	0	0	0	0	0	1	0	1	1	1	0	1	1	1	1	1	1
LPV-PCd-798	1	1	1	1	0	0	1	1	1	1	1	0	0	0	0	0	0	0	0	1	0	0	0	0	0	1	0	1	0	0	0	0	0	0	0	0	0	1	0	1	1	1	0	1	1	1	1	1	1
LPV-PCd-799	1	1	1	1	0	0	0	0	1	1	0	0	0	0	0	0	0	0	0	0	0	0	1	1	1	1	0	0	0	0	0	0	0	0	0	0	0	1	0	1	1	1	0	1	1	1	1	1	1
LPV-PCd-800	1	1	1	1	0	0	1	1	1	1	1	0	0	1	1	0	1	0	0	1	0	1	1	1	1	1	0	0	0	0	0	0	0	0	0	0	0	1	0	1	1	1	0	1	1	1	1	1	1
LPV-PCd-801	1	1	1	1	0	0	1	1	1	1	1	0	0	0	0	0	0	1	0	1	0	1	1	1	1	1	0	0	0	0	0	0	0	0	0	0	0	1	0	0	0	0	0	1	1	1	1	1	1
LPV-PCd-802	1	1	1	1	0	0	1	1	1	1	1	1	0	0	0	0	0	0	0	0	0	0	1	1	1	1	0	0	0	0	0	0	0	0	0	0	0	1	0	0	0	0	0	1	1	1	1	1	1
LPV-PCd-803	1	1	0	1	0	0	1	1	1	1	1	1	0	0	0	0	0	0	1	1	0	0	0	0	0	1	0	0	0	0	0	0	0	0	0	0	0	1	0	1	1	1	0	0	0	0	0	1	1
LPV-PCd-804	1	1	0	1	0	0	1	1	1	1	1	1	0	0	0	0	0	0	0	1	0	0	1	1	1	1	0	0	0	0	0	0	0	0	0	0	0	1	1	0	0	0	0	1	1	1	1	1	1
LPV-PCd-805	1	1	1	1	0	0	1	1	1	1	1	0	0	0	0	0	1	0	0	0	0	0	0	0	0	0	0	0	0	0	0	0	0	0	0	0	0	1	0	1	1	1	0	1	1	1	1	1	1
LPV-PCd-806	1	1	1	1	0	0	1	1	1	1	0	0	0	0	0	0	1	0	0	0	0	0	0	0	0	0	0	0	0	0	0	0	0	0	0	0	0	1	0	1	1	1	0	1	1	1	1	1	1
LPV-PCd-807	1	1	1	1	0	0	0	0	1	1	0	0	0	0	0	0	1	0	0	0	0	0	1	1	1	0	0	0	0	0	1	0	0	0	0	0	0	1	0	0	0	1	1	0	0	0	0	0	0
LPV-PCd-808	1	1	0	1	0	0	0	0	0	0	0	0	0	0	0	0	0	0	0	0	0	0	0	0	0	0	0	0	0	0	1	1	0	0	0	0	0	1	0	0	0	0	0	0	0	0	0	0	0
LPV-PCd-809	0	0	0	0	0	0	0	0	0	0	0	0	0	0	0	0	1	0	0	0	0	0	1	1	1	1	0	0	0	0	1	0	0	0	0	0	0	1	0	1	1	1	0	1	1	1	1	1	1
LPV-PCd-810	0	0	0	0	0	0	0	0	0	0	0	0	0	0	0	0	1	0	0	0	0	0	1	1	1	1	0	0	0	0	0	0	0	0	0	0	0	1	0	1	1	1	0	0	0	0	0	0	0
LPV-PCd-811	0	0	0	0	0	0	1	1	1	1	1	1	0	0	0	0	0	0	0	0	0	0	0	0	0	0	0	0	0	0	1	1	0	0	0	0	0	1	0	0	0	1	1	0	0	0	0	0	0
LPV-PCd-812	0	0	0	0	0	0	1	1	1	1	1	1	0	0	0	0	0	0	0	0	0	0	1	1	1	1	0	0	0	0	1	0	0	0	0	0	0	1	0	1	1	1	0	1	1	1	1	1	1
LPV-PCd-813	1	1	1	1	0	0	0	0	0	0	0	0	0	0	0	0	0	0	0	0	0	0	0	0	0	1	0	0	0	0	1	0	0	0	0	0	0	1	0	1	1	1	0	0	0	1	1	0	0
LPV-PCd-814	1	1	1	1	0	0	0	0	1	1	0	0	0	0	0	0	0	0	0	0	0	0	0	0	0	1	0	0	0	0	0	0	0	0	0	0	0	1	0	1	1	1	0	0	0	0	0	0	0
LPV-PCd-815	1	1	1	1	0	0	1	1	1	1	1	1	0	0	0	0	1	0	0	0	0	0	0	0	0	0	0	0	0	0	1	1	0	0	0	0	0	1	0	0	0	1	1	0	0	0	0	0	0
LPV-PCd-816	1	1	1	1	0	0	1	1	1	1	1	0	0	0	0	0	0	0	0	0	0	0	0	0	0	1	0	0	0	0	1	1	1	1	1	1	0	1	0	1	1	1	0	1	1	1	1	1	1
LPV-PCd-817	1	1	1	1	0	0	1	1	1	1	0	0	0	0	0	0	0	0	0	0	0	0	0	0	0	1	0	0	0	0	1	1	0	0	0	0	0	1	0	1	1	1	0	0	0	0	0	0	0
LPV-PCd-818	1	1	1	1	0	0	0	0	0	1	0	0	0	0	0	0	0	0	0	1	0	0	1	0	1	1	0	0	0	0	1	0	0	0	0	0	1	1	0	1	1	1	0	0	0	0	0	0	0
LPV-PCd-819	1	1	1	1	0	0	1	1	1	1	1	1	0	0	0	0	0	0	1	1	1	1	1	1	1	1	1	1	0	0	1	1	0	0	0	1	0	1	0	1	1	1	0	1	1	1	1	1	1
LPV-PCd-820	0	0	0	0	0	0	1	1	1	1	1	0	0	0	0	0	0	0	0	1	0	1	1	1	1	1	0	0	0	0	1	0	0	0	0	0	0	1	0	1	1	1	0	0	0	0	0	0	0
LPV-PCd-821	1	1	1	1	0	0	0	0	1	1	0	0	0	0	0	0	0	0	0	1	0	1	1	1	1	1	0	0	0	0	1	1	0	0	0	1	0	1	0	1	1	1	0	1	1	1	1	1	1
LPV-PCd-822	0	0	0	0	0	0	0	0	1	1	0	0	0	0	0	0	0	0	0	1	0	0	1	1	1	1	0	0	0	0	1	0	0	0	0	0	0	1	0	1	1	1	0	0	0	0	0	0	0
LPV-PCd-823	1	1	1	1	0	0	1	1	1	1	0	0	0	0	0	0	0	0	0	1	0	0	0	0	0	1	0	0	0	0	1	0	0	0	0	0	0	1	0	1	1	1	0	0	0	1	1	0	0
LPV-PCd-824	1	1	1	1	0	0	1	1	1	1	0	0	0	0	0	0	0	0	0	1	0	0	0	0	0	1	0	0	0	0	1	0	0	0	0	0	0	1	0	1	1	1	0	1	1	1	1	1	1
LPV-PCd-825	1	1	1	1	0	0	1	1	1	1	0	1	0	0	0	0	1	0	1	1	1	1	1	1	1	1	0	0	0	0	1	0	0	0	0	0	1	1	0	1	1	1	0	1	1	1	1	1	1
LPV-PCd-826	1	1	1	1	0	0	1	1	1	1	0	1	0	0	0	0	0	0	0	1	0	0	0	0	0	1	0	0	0	0	1	0	0	0	0	0	1	1	0	1	1	1	0	0	0	0	0	1	1
LPV-PCd-827	0	0	0	0	0	0	0	0	0	0	0	0	0	0	0	0	1	0	0	1	0	0	1	0	1	1	0	0	0	0	1	0	0	0	0	0	1	1	0	1	1	1	0	0	0	0	0	0	0
LPV-PCd-828	0	0	0	0	0	0	0	0	0	0	0	0	0	0	0	0	0	0	0	1	0	0	0	0	0	1	0	0	0	0	1	0	0	0	0	0	0	1	0	1	1	1	0	0	0	0	0	0	0
LPV-PCd-829	0	0	0	0	0	0	0	0	0	0	0	0	0	0	0	0	0	0	0	1	0	0	0	0	0	1	0	0	0	0	1	0	0	0	0	0	0	1	0	1	1	1	0	0	0	0	0	0	0
LPV-PCd-830	1	1	1	1	0	0	1	1	1	1	0	0	0	0	0	0	0	0	0	1	0	0	1	0	1	1	0	0	0	0	1	0	0	0	0	0	1	1	0	0	0	1	1	1	1	1	1	1	1
LPV-PCd-831	1	1	0	1	0	0	1	1	1	1	1	1	0	1	1	0	1	0	0	1	0	0	1	0	1	1	0	0	0	0	1	0	0	0	0	0	0	1	0	1	1	1	0	0	0	0	0	0	0
LPV-PCd-832	1	1	1	1	0	0	1	1	1	1	0	0	0	0	0	0	0	0	0	1	0	0	1	1	1	1	0	0	0	0	1	0	0	0	0	0	1	1	0	0	0	1	1	1	1	1	1	1	1
LPV-PCd-833	1	1	0	1	0	0	1	1	1	1	0	1	0	0	0	0	0	0	0	1	0	0	0	0	0	1	0	0	0	0	1	0	0	0	0	0	1	1	0	0	0	1	1	1	1	1	1	1	1
LPV-PCd-834	1	1	1	1	0	0	1	1	1	1	0	1	0	0	0	0	0	0	0	1	0	0	1	0	1	1	0	0	0	0	1	0	0	0	0	0	1	1	0	0	0	1	1	1	1	1	1	1	1
LPV-PCd-835	1	1	0	1	0	0	1	1	1	1	1	1	0	0	0	0	0	0	0	1	0	0	0	0	0	1	0	0	0	0	1	0	0	0	0	0	1	1	0	0	0	1	1	1	1	1	1	1	1
LPV-PCd-836	1	1	1	1	0	0	1	1	1	1	1	1	0	0	0	0	1	0	0	1	0	0	0	0	0	1	0	0	0	0	1	0	0	0	0	0	1	1	0	0	0	1	1	1	1	1	1	1	1
LPV-PCd-837	1	1	0	1	0	0	1	1	1	1	0	1	0	0	0	0	1	1	0	0	0	0	1	1	1	1	0	0	0	0	1	1	0	0	0	0	0	1	0	0	0	1	1	1	1	1	1	1	1
LPV-PCd-838	1	1	0	1	0	0	1	1	1	1	0	0	0	0	0	0	0	0	0	0	0	0	0	0	0	1	0	0	0	0	1	1	0	0	0	0	0	1	0	0	0	0	0	1	1	1	1	1	1
LPV-PCd-839	1	1	1	1	0	0	1	1	1	1	0	1	0	0	0	0	0	0	0	0	0	0	1	1	1	1	0	0	0	0	1	0	0	0	0	0	1	1	0	0	0	1	1	1	1	1	1	1	1
LPV-PCd-840	1	1	0	1	0	0	1	1	1	1	0	1	0	0	0	0	0	0	0	0	0	0	0	0	0	1	0	0	0	0	1	1	0	0	0	0	0	1	0	0	0	1	1	1	1	1	1	1	1
LPV-PCd-841	1	1	1	1	0	0	1	1	1	1	0	1	0	0	0	0	1	0	0	0	0	0	1	1	1	1	0	0	0	0	1	1	0	0	0	0	0	1	0	0	0	1	1	1	1	1	1	1	1
LPV-PCd-842	1	1	1	1	0	0	1	1	1	1	0	1	0	0	0	0	0	0	0	1	0	0	0	0	0	1	0	0	0	0	1	1	0	0	0	0	0	1	0	0	0	1	1	0	0	0	0	0	0
LPV-PCd-843	1	1	0	1	0	0	1	1	1	1	1	1	0	1	1	0	1	0	0	1	0	0	0	0	0	1	0	0	0	0	1	1	0	0	0	0	0	1	0	0	0	1	1	0	0	0	0	0	0
LPV-PCd-844	1	1	1	1	0	0	1	1	1	1	0	1	0	0	0	0	1	0	0	1	0	0	0	0	0	1	0	0	0	0	1	1	0	0	0	0	0	1	0	0	0	1	1	1	1	1	1	1	1
LPV-PCd-845	1	1	1	1	0	0	1	1	1	1	0	0	0	0	0	0	0	0	0	0	0	0	1	1	1	1	0	0	0	0	1	1	0	0	0	0	0	1	0	0	0	0	0	1	1	1	1	1	1
LPV-PCd-846	1	1	1	1	0	0	0	0	1	1	0	0	0	0	0	0	0	0	0	1	0	0	1	1	1	1	0	0	0	0	1	0	0	0	0	0	0	1	0	0	0	0	0	0	0	0	0	0	0
LPV-PCd-847	1	1	0	1	0	0	1	1	1	1	1	1	0	0	0	0	0	0	0	1	0	0	1	0	1	1	0	0	0	0	1	1	0	0	0	0	0	1	0	0	0	1	1	1	1	1	1	1	1
LPV-PCd-848	1	1	1	1	0	0	1	1	1	1	1	1	0	0	0	0	0	0	0	1	0	1	1	1	1	1	0	0	0	0	1	1	0	0	0	0	0	1	0	0	0	1	1	1	1	1	1	1	1
LPV-PCd-849	1	1	1	1	0	0	1	1	1	1	0	1	0	0	0	0	1	0	1	1	1	1	1	1	1	1	1	1	0	0	1	0	0	0	0	0	0	1	0	0	0	1	1	1	1	1	0	1	0
LPV-PCd-850	1	1	1	1	0	0	1	1	1	1	0	1	0	0	0	0	0	0	0	1	0	1	1	1	1	1	0	0	0	0	1	0	0	0	0	0	0	1	0	0	0	1	1	1	1	1	0	1	0
LPV-PCd-851	1	1	1	1	0	0	0	0	1	1	0	0	0	0	0	0	0	0	0	1	0	0	1	1	1	1	0	0	0	0	1	1	0	0	0	0	0	1	0	0	0	1	1	1	1	1	1	1	1
LPV-PCd-852	1	1	1	1	0	0	1	1	1	1	0	1	0	1	1	0	1	0	0	1	0	1	1	1	1	1	0	0	0	0	1	0	0	0	0	0	0	1	0	0	0	1	1	1	1	1	1	1	1
LPV-PCd-853	1	1	1	1	0	0	1	1	1	1	0	1	0	0	0	0	1	0	0	1	0	1	1	1	1	1	0	0	0	0	1	0	0	0	0	0	0	1	0	0	0	1	1	1	1	1	1	1	1
LPV-PCd-854	1	1	0	1	0	0	1	1	1	1	0	1	0	1	1	0	1	0	0	1	0	1	1	1	1	1	0	0	0	0	1	0	0	0	0	0	0	1	0	0	0	1	1	1	1	1	1	1	1
LPV-PCd-855	1	1	0	1	0	0	1	1	1	1	0	1	1	0	0	0	1	0	0	1	0	0	1	1	1	1	0	0	0	0	1	0	0	0	0	0	0	1	0	0	0	1	1	1	1	1	1	1	1
LPV-PCd-856	1	1	0	1	0	0	1	1	1	1	0	1	0	1	1	0	1	0	0	1	0	1	1	1	1	1	0	0	0	0	1	0	0	0	0	0	0	1	0	0	0	1	1	1	1	1	0	1	0
LPV-PCd-857	1	1	1	1	0	0	1	1	1	1	0	0	0	0	0	0	1	0	0	1	0	1	1	1	1	1	0	0	0	0	1	0	0	0	0	0	0	1	0	0	0	1	1	1	1	1	1	1	1
LPV-PCd-858	1	1	0	1	0	0	1	1	1	1	0	1	0	0	0	0	1	0	0	1	0	1	1	1	1	1	0	0	0	0	1	1	0	0	0	0	0	1	0	0	0	1	1	0	0	0	0	0	0
LPV-PCd-859	1	1	0	1	0	0	1	1	1	1	1	1	0	0	0	0	0	0	0	0	0	0	0	0	0	0	0	0	0	0	1	0	0	0	0	0	0	1	0	0	0	1	1	1	1	1	0	1	0
LPV-PCd-860	1	1	0	1	0	0	1	1	1	1	0	1	0	0	0	0	1	0	0	1	0	1	1	1	1	1	0	0	0	0	1	0	0	0	0	0	0	1	0	0	0	1	1	0	0	0	0	0	0
LPV-PCd-861	1	1	0	1	0	0	1	1	1	1	0	1	0	0	0	0	1	0	0	1	0	1	1	1	1	1	0	0	0	0	1	0	0	0	0	0	0	1	0	0	0	0	0	1	1	1	1	1	1
LPV-PCd-862	1	1	0	1	0	0	1	1	1	1	0	0	0	0	0	0	0	0	0	1	0	1	1	1	1	1	0	0	0	0	1	0	0	0	0	0	0	1	0	0	0	1	1	1	1	1	1	1	1
LPV-PCd-863	1	1	0	1	0	0	1	1	1	1	1	1	0	0	0	0	0	0	0	1	0	1	1	1	1	1	0	0	0	0	1	0	0	0	0	0	0	1	0	0	0	1	1	0	0	0	0	1	0
LPV-PCd-864	1	1	0	1	0	0	1	1	1	1	1	1	0	0	0	0	0	0	0	1	0	0	0	0	0	1	0	0	0	0	1	0	0	0	0	0	0	1	0	0	0	1	1	0	0	0	0	0	0
LPV-PCd-865	1	1	1	1	0	0	1	1	1	1	1	1	0	1	1	0	1	0	0	1	0	0	1	1	1	1	0	0	0	0	1	0	0	0	0	0	0	1	0	0	0	1	1	1	1	1	0	1	0
LPV-PCd-929	1	1	1	1	0	0	1	1	1	1	1	1	0	0	0	0	1	0	0	1	0	0	0	0	0	1	0	0	0	0	1	0	0	0	0	0	0	1	0	0	0	1	1	1	1	1	0	1	0
LPV-PCd-930	1	1	0	1	0	0	1	1	1	1	0	0	0	0	0	0	0	0	0	0	0	0	0	0	0	0	0	0	0	0	1	0	0	0	0	0	0	1	0	0	0	1	1	0	0	0	0	0	0
LPV-PCd-931	1	1	0	1	0	0	1	1	1	1	0	0	0	0	0	0	0	0	0	1	0	1	1	1	1	1	0	0	0	0	1	0	0	0	0	0	0	1	0	0	0	1	1	1	1	1	0	1	0
LPV-PCd-932	1	1	0	1	0	0	1	1	1	1	0	0	0	0	0	0	0	0	0	1	0	0	1	1	1	1	0	0	0	0	1	0	0	0	0	0	0	1	0	0	0	1	1	0	0	0	0	0	0
LPV-PCd-933	1	1	0	1	0	0	1	1	1	1	0	0	0	0	0	0	0	0	0	1	0	0	0	0	0	1	0	0	0	0	1	0	0	0	0	0	0	1	0	0	0	1	1	0	0	0	0	0	0
LPV-PCd-934	1	1	0	1	0	0	1	1	1	1	0	0	0	0	0	0	0	0	0	1	0	0	1	0	1	1	0	0	0	0	1	0	0	0	0	0	0	1	0	0	0	1	1	0	0	0	0	0	0
LPV-PCd-935	1	1	0	1	0	0	1	1	1	1	0	0	0	0	0	0	0	0	0	1	0	0	0	0	0	1	0	0	0	0	1	1	0	0	0	0	0	1	0	0	0	1	1	0	0	0	0	0	0
LPV-PCd-936	1	1	0	1	0	0	1	1	1	1	0	0	0	0	0	0	0	0	0	1	0	0	1	0	1	1	0	0	0	0	0	0	0	0	0	0	0	1	0	0	0	1	1	1	0	0	1	1	0
LPV-PCd-937	1	1	1	1	0	0	1	1	1	1	0	0	0	0	0	0	0	0	0	1	0	1	1	1	1	1	0	0	0	0	0	0	0	0	0	0	0	1	0	0	0	1	1	0	0	0	0	0	0
LPV-PCd-938	1	1	1	1	0	0	1	1	1	1	0	0	0	0	0	0	0	0	0	1	0	0	1	0	1	1	0	0	0	0	0	0	0	0	0	0	0	1	0	0	0	1	1	1	0	0	1	1	0
LPV-PCd-939	1	1	1	1	0	0	1	1	1	1	0	0	0	0	0	0	0	0	0	1	0	1	1	1	1	1	0	0	0	0	0	0	0	0	0	0	0	1	0	0	0	1	1	1	0	0	1	1	0
LPV-PCd-940	1	1	1	1	0	0	1	1	1	1	0	0	0	0	0	0	0	0	0	1	0	1	1	1	1	1	0	0	0	0	1	1	0	0	0	0	0	1	0	0	0	1	1	1	0	0	1	1	0
LPV-PCd-941	1	1	0	1	0	0	1	1	1	1	0	0	0	0	0	0	0	0	1	1	1	1	1	1	1	1	1	1	0	0	0	0	0	0	0	0	0	1	0	0	0	1	1	1	0	0	1	1	0
LPV-PCd-942	1	1	0	1	0	0	1	1	1	1	0	0	0	0	0	0	0	0	0	1	0	0	1	1	1	1	0	0	0	0	0	0	0	0	0	0	0	1	0	0	0	1	1	1	0	0	1	1	0
LPV-PCd-943	1	1	0	1	0	0	1	1	1	1	0	0	0	0	0	0	0	0	1	1	1	1	1	1	1	1	0	0	0	0	0	0	0	0	0	0	0	1	0	0	0	1	1	1	0	0	1	1	0
LPV-PCd-944	1	1	0	1	0	0	1	1	1	1	0	0	0	0	0	0	0	0	0	1	0	1	1	1	1	1	0	0	0	0	1	1	0	0	0	0	0	1	0	0	0	1	1	0	0	0	0	0	0
LPV-PCd-945	1	1	0	1	0	0	1	1	1	1	0	0	0	0	0	0	1	0	1	1	0	0	1	1	1	1	1	1	0	0	1	1	0	0	0	0	0	1	0	0	0	1	1	0	0	0	0	1	0
LPV-PCd-946	1	1	1	1	0	0	0	0	0	0	0	0	0	0	0	0	0	0	1	1	1	1	1	1	1	1	1	1	0	0	0	0	0	0	0	0	0	1	0	0	0	1	1	1	1	1	1	1	1
LPV-PCd-947	1	1	1	1	0	0	0	0	1	1	0	0	0	0	0	0	0	0	0	1	0	1	1	1	1	1	0	0	0	0	0	0	0	0	0	0	0	1	0	0	0	1	1	1	1	1	1	1	1
LPV-PCd-948	1	1	1	1	0	0	0	0	0	0	0	0	0	0	0	0	0	0	0	1	0	1	1	1	1	1	0	0	0	0	0	0	0	0	0	0	0	1	0	0	0	1	1	1	1	1	1	1	1
LPV-PCd-949	1	1	1	1	0	0	0	0	1	1	0	0	0	0	0	0	0	0	0	1	0	1	1	1	1	1	0	0	0	0	0	0	0	0	0	0	0	1	0	0	0	1	1	1	1	1	1	1	1
LPV-PCd-950	1	1	1	1	0	0	0	0	1	1	0	0	0	0	0	0	0	0	1	1	1	0	0	1	1	1	0	0	0	0	1	1	0	0	0	0	0	1	0	0	0	1	1	0	0	0	0	0	0
LPV-PCd-951	1	1	1	1	0	0	1	1	1	1	0	0	0	0	0	0	0	0	0	1	0	0	1	1	1	1	0	0	0	0	1	1	0	0	0	0	0	1	0	0	0	1	1	0	0	0	0	0	0
LPV-PCd-952	1	1	1	1	0	0	0	0	1	1	0	0	0	0	0	0	0	0	1	1	1	0	0	1	1	1	0	0	0	0	1	1	0	0	0	0	0	1	0	0	0	1	1	0	0	0	0	0	0
LPV-PCd-953	1	1	1	1	0	0	0	0	1	1	0	0	0	0	0	0	0	0	1	1	1	1	1	1	1	1	0	0	0	0	1	1	0	0	0	0	0	1	0	0	0	1	1	0	0	0	0	0	0
LPV-PCd-954	1	1	1	1	0	0	1	1	1	1	0	1	0	0	0	0	0	0	1	1	1	1	1	1	1	1	0	0	0	0	1	0	0	0	0	0	0	1	0	0	0	1	1	0	0	0	0	0	0
LPV-PCd-955	1	1	1	1	0	0	1	1	1	1	1	0	0	0	0	0	0	0	0	1	0	1	1	1	1	1	0	0	0	0	1	1	0	0	0	0	0	1	0	0	0	1	1	0	0	0	0	0	0
LPV-PCd-956	0	1	0	1	0	0	1	1	1	1	1	0	0	0	0	0	0	0	0	1	0	0	0	0	0	1	0	0	0	0	0	0	0	0	0	0	0	1	0	0	0	0	0	0	0	0	0	0	0
LPV-PCd-957	1	1	1	1	0	0	1	1	1	1	1	0	0	0	0	0	0	0	1	1	1	1	1	1	1	1	1	1	0	0	0	0	0	0	0	0	0	1	0	0	0	1	1	0	0	0	0	0	0
LPV-PCd-958	0	1	0	1	0	0	1	1	1	1	1	0	0	0	0	0	0	0	0	1	0	0	1	1	1	1	0	0	0	0	1	0	0	0	0	0	0	1	0	0	0	1	1	0	0	0	0	0	0
LPV-PCd-959	1	1	1	1	0	0	1	1	1	1	1	0	0	0	0	0	0	0	0	1	0	0	1	1	1	1	0	0	0	0	1	1	0	0	0	0	0	1	0	0	0	1	1	0	0	0	0	0	0
LPV-PCd-960	1	1	1	1	0	0	1	1	1	1	1	1	0	0	0	0	0	0	0	1	0	0	1	1	1	1	0	0	0	0	1	1	0	0	0	0	0	1	0	0	0	1	1	0	0	0	0	0	0
LPV-PCd-961	1	1	1	1	0	0	1	1	1	1	0	0	0	0	0	0	0	0	0	1	0	1	1	1	1	1	0	0	0	0	1	1	0	0	0	0	0	1	0	0	0	1	1	0	0	0	0	0	0
LPV-PCd-962	1	1	0	1	0	0	1	1	1	1	1	0	0	0	0	0	0	0	0	1	0	1	1	1	1	1	0	0	0	0	1	1	0	0	0	0	0	1	0	0	0	1	1	0	0	0	0	0	0
LPV-PCd-963	0	1	0	1	0	0	1	1	1	1	1	1	0	0	0	0	0	0	0	1	0	1	1	1	1	1	0	0	0	0	1	0	0	0	0	0	1	1	0	0	0	1	1	0	0	0	0	0	0
LPV-PCd-964	1	1	1	1	0	0	1	1	1	1	1	1	0	0	0	0	0	0	0	1	0	1	1	1	1	1	0	0	0	0	1	0	0	0	0	0	1	1	0	0	0	1	1	0	0	0	0	0	0
LPV-PCd-965	1	1	1	1	0	0	1	1	1	1	1	0	0	0	0	0	0	0	0	1	0	1	1	1	1	1	0	0	0	0	1	0	0	0	0	0	1	1	0	0	0	1	1	0	0	0	0	0	0
LPV-PCd-966	0	1	0	1	0	0	1	1	1	1	1	0	0	0	0	0	0	0	0	1	0	0	1	1	1	1	0	0	0	0	1	0	0	0	0	0	0	1	0	0	0	1	1	0	0	0	0	0	0
LPV-PCd-967	1	1	1	1	0	0	1	1	1	1	1	0	0	0	0	0	0	0	0	1	0	0	1	1	1	1	0	0	0	0	1	0	0	0	0	0	1	1	0	0	0	1	1	0	0	0	0	0	0
LPV-PCd-968	1	1	1	1	0	0	1	1	1	1	1	1	0	0	0	0	0	0	0	1	0	1	1	1	1	1	0	0	0	0	1	0	0	0	0	0	1	1	0	1	1	1	0	0	0	0	0	0	0
LPV-PCd-969	1	1	1	1	0	0	1	1	1	1	1	0	0	0	0	0	0	0	1	1	1	1	1	1	1	1	1	1	0	0	1	0	0	0	0	0	0	1	0	1	1	1	0	0	0	0	0	0	0
LPV-PCd-970	1	1	1	1	0	0	1	1	1	1	1	0	0	0	0	0	0	0	0	1	0	1	1	1	1	1	0	0	0	0	1	0	0	0	0	0	1	1	0	1	1	1	0	0	0	0	0	0	0
LPV-PCd-971	1	1	1	1	0	0	1	1	1	1	1	1	0	0	0	0	0	0	0	1	0	1	1	1	1	1	0	0	0	0	1	0	0	0	0	0	1	1	0	1	1	1	0	0	0	0	0	0	0
LPV-PCd-972	1	1	1	1	0	0	0	0	0	0	0	0	0	0	0	0	0	0	0	1	0	1	1	1	1	1	0	0	0	0	1	0	0	0	0	0	1	1	0	1	1	1	0	0	0	0	0	0	0
LPV-PCd-973	1	1	1	1	0	0	1	1	1	1	1	0	0	0	0	0	1	0	0	1	0	1	1	1	1	1	0	0	0	0	1	0	0	0	0	0	1	1	0	1	1	1	0	0	0	0	0	0	0
LPV-PCd-974	1	1	1	1	0	0	1	1	1	1	1	0	0	0	0	0	0	0	0	1	0	1	1	1	1	1	0	0	0	0	1	0	0	0	0	0	1	1	0	1	1	1	0	0	0	0	0	0	0
LPV-PCd-975	0	1	0	1	0	0	0	0	0	1	0	0	0	1	1	0	1	0	0	1	0	1	1	1	1	1	0	0	0	0	1	0	0	0	0	0	1	1	0	1	1	1	0	0	0	0	0	0	0
LPV-PCd-976	0	1	0	1	0	0	0	0	1	1	0	0	0	0	0	0	0	0	0	1	0	1	1	1	1	1	0	0	0	0	1	0	0	0	0	0	1	1	0	1	1	1	0	0	0	0	0	0	0
LPV-PCd-977	1	1	0	1	0	0	0	0	1	1	0	0	0	0	0	0	0	0	0	1	0	0	1	1	1	1	0	0	0	0	1	0	0	0	0	0	1	1	0	1	1	1	0	0	0	0	0	0	0
LPV-PCd-978	1	1	1	1	0	0	0	0	0	0	0	0	0	0	0	0	1	0	0	1	0	0	1	1	1	1	0	0	0	0	1	0	0	0	0	0	1	1	0	1	1	1	0	0	0	0	0	0	0
LPV-PCd-979	0	1	0	1	0	0	0	0	1	1	0	0	0	0	0	0	1	0	0	1	0	0	1	1	1	1	0	0	0	0	1	0	0	0	0	0	1	1	0	1	1	1	0	0	0	0	0	0	0
LPV-PCd-980	1	1	0	1	0	0	0	0	0	0	0	0	0	0	0	0	0	0	1	1	1	1	1	1	1	1	1	1	0	0	1	0	0	0	0	0	1	1	0	1	1	1	0	0	0	0	0	0	0
LPV-PCd-981	1	1	0	1	0	0	0	0	0	0	0	0	0	0	0	0	0	0	1	1	1	1	1	1	1	1	1	1	0	0	1	0	0	0	0	0	0	1	0	1	1	1	0	0	0	0	0	0	0
LPV-PCd-982	1	1	0	1	0	0	0	0	0	0	0	0	0	0	0	0	0	0	1	1	1	1	1	1	1	1	0	0	0	0	1	0	0	0	0	0	0	1	0	1	1	1	0	0	0	0	0	0	0
LPV-PCd-983	1	1	0	1	0	0	0	0	1	1	0	0	0	0	0	0	1	0	0	1	0	1	1	1	1	1	0	0	0	0	1	0	0	0	0	0	0	1	0	1	1	1	0	0	0	0	0	0	0
LPV-PCd-984	1	1	1	1	0	0	0	0	1	1	0	0	0	0	0	0	1	0	0	1	0	1	1	1	1	1	0	0	0	0	1	0	0	0	0	0	1	1	0	1	1	1	0	0	0	0	0	0	0
LPV-PCd-985	1	1	0	1	0	0	0	0	1	1	0	0	0	0	0	0	1	1	0	1	0	1	1	1	1	1	0	0	0	0	1	0	0	0	0	0	1	1	0	1	1	1	0	0	0	0	0	0	0
LPV-PCd-986	1	1	0	1	0	0	0	0	1	1	0	0	0	0	0	0	1	0	0	1	0	1	1	1	1	1	0	0	0	0	1	0	0	0	0	0	1	1	0	1	1	1	0	0	0	0	0	0	0
LPV-PCd-987	1	1	1	1	0	0	0	0	0	0	0	0	0	0	0	0	1	0	0	1	0	0	0	0	0	1	0	0	0	0	0	0	0	0	0	0	0	1	0	1	1	1	0	0	0	0	0	0	0
LPV-PCd-988	1	1	1	1	0	0	0	0	1	1	0	0	0	1	1	0	1	0	0	1	0	1	1	1	1	1	0	0	0	0	1	0	0	0	0	0	1	1	0	1	1	1	0	0	0	0	0	0	0
LPV-PCd-989	0	0	0	1	0	0	0	0	0	0	0	0	0	0	0	0	1	0	0	1	0	1	1	1	1	1	0	0	0	0	1	0	0	0	0	0	1	1	0	1	1	1	0	0	0	0	0	0	0
LPV-PCd-990	1	1	1	1	0	0	0	0	0	0	0	0	0	0	0	0	0	1	1	1	1	1	1	1	1	1	0	0	0	0	1	0	0	0	0	0	1	1	0	1	1	1	0	0	0	0	0	0	0
LPV-PCd-991	1	1	1	1	0	0	0	0	0	1	0	0	0	0	0	0	0	0	0	1	0	0	1	1	1	1	0	0	0	0	1	0	0	0	0	0	1	1	0	1	1	1	0	0	0	0	0	0	0
LPV-PCd-992	0	0	0	1	0	0	0	0	0	1	0	0	0	0	0	0	0	1	0	1	0	1	1	1	1	1	0	0	0	0	1	0	0	0	0	0	1	1	0	1	1	1	0	0	0	0	0	0	0
LPV-PCd-993	1	1	0	1	0	0	0	0	0	1	0	0	0	1	1	0	1	0	1	1	0	0	1	1	1	1	1	1	0	0	1	0	0	0	0	0	1	1	0	1	1	1	0	0	0	0	0	0	0
LPV-PCd-994	1	1	1	1	0	0	0	0	0	1	0	0	0	1	1	0	1	0	1	1	0	0	1	1	1	0	1	1	0	0	1	0	0	0	0	0	1	1	0	1	1	1	0	0	0	0	0	0	0
LPV-PCd-995	1	1	0	1	0	0	0	0	0	0	0	0	0	0	0	0	1	0	0	1	0	1	1	1	1	1	0	0	0	0	1	0	0	0	0	0	1	1	0	1	1	1	0	0	0	0	0	0	0
LPV-PCd-996	1	1	0	1	0	0	0	0	1	1	0	0	0	0	0	0	0	1	0	1	0	1	1	1	1	1	0	0	0	0	1	0	0	0	0	0	1	1	0	0	0	1	1	0	0	0	0	0	0
LPV-PCd-997	1	1	0	1	0	0	0	0	1	1	0	0	0	1	1	0	1	1	0	1	0	1	1	1	1	1	0	0	0	0	1	0	0	0	0	0	0	1	0	0	0	1	1	0	0	0	0	0	0
LPV-PCd-1029	1	1	0	1	0	0	0	0	0	0	0	0	0	0	0	0	0	0	0	1	0	1	1	1	1	1	0	0	0	0	1	0	0	0	0	0	1	1	0	0	0	1	1	0	0	0	0	0	0
LPV-PCd-1030	1	1	0	1	0	0	0	0	0	0	0	0	0	0	0	0	1	0	0	1	0	1	1	1	1	1	0	0	0	0	1	0	0	0	0	0	1	1	0	0	0	1	1	0	0	0	0	0	0
LPV-PCd-1031	1	1	0	1	0	0	0	0	0	0	0	0	0	0	0	0	1	0	0	1	0	1	1	1	1	1	0	0	0	0	1	0	0	0	0	0	1	1	0	0	0	1	1	0	0	0	0	0	0
LPV-PCd-1032	1	1	0	1	0	0	0	0	0	1	0	0	0	0	0	0	1	0	1	1	1	1	1	1	1	1	0	0	0	0	1	0	0	0	0	0	1	1	0	0	0	1	1	0	0	0	0	0	0
LPV-PCd-1033	1	1	0	1	0	0	0	0	0	0	0	0	0	0	0	0	1	0	1	1	1	1	1	1	1	1	0	0	0	0	1	0	0	0	0	0	1	1	0	0	0	1	1	1	1	1	1	1	1
LPV-PCd-1034	1	1	1	1	0	0	0	0	0	1	0	0	0	0	0	0	0	0	0	1	0	1	1	1	1	1	0	0	0	0	1	0	0	0	0	0	1	1	0	0	0	1	1	0	0	0	0	0	0
LPV-PCd-1035	1	1	1	1	0	0	0	0	1	1	0	0	0	0	0	0	1	0	0	1	0	1	1	1	1	1	0	0	0	0	1	0	0	0	0	0	1	1	0	0	0	1	1	0	0	0	0	0	0
LPV-PCd-1036	1	1	1	1	0	0	0	0	0	1	0	0	0	0	0	0	1	0	1	1	1	1	1	1	1	1	1	1	0	0	1	0	0	0	0	0	1	1	0	0	0	1	1	0	0	0	0	0	0
LPV-PCd-1037	1	1	1	1	1	0	0	0	0	0	0	0	0	1	1	0	1	0	0	1	0	1	1	1	1	1	0	0	0	0	1	0	0	0	0	0	1	1	0	0	0	1	1	0	0	0	0	0	0
LPV-PCd-1038	1	1	1	1	1	0	0	0	1	1	0	0	0	0	0	0	0	0	1	1	1	1	1	1	1	1	0	0	0	0	1	0	0	0	0	0	1	1	0	0	0	1	1	0	0	0	0	0	0
LPV-PCd-1039	1	1	1	1	0	0	0	0	0	0	0	0	0	0	0	0	1	0	0	1	0	0	1	1	1	1	0	0	0	0	1	0	0	0	0	0	1	1	0	0	0	1	1	0	0	0	0	0	0
LPV-PCd-1040	1	1	1	1	0	0	0	0	0	0	0	0	0	0	0	0	0	0	0	1	0	1	1	1	1	1	0	0	0	0	1	0	0	0	0	0	1	1	0	0	0	1	1	0	0	0	0	0	0
LPV-PCd-1041	1	1	1	1	0	0	0	0	1	1	0	0	0	1	1	0	1	0	0	1	0	1	1	1	1	1	0	0	0	0	1	0	0	0	0	0	1	1	0	0	0	1	1	0	0	0	0	0	0
LPV-PCd-1042	0	1	0	1	0	0	1	1	1	1	1	0	0	1	1	0	1	0	1	1	1	0	0	1	1	1	0	0	0	0	1	0	0	0	0	0	1	1	0	0	0	1	1	0	0	0	0	0	0
Suma	264	275	150	275	5	3	204	205	246	258	126	107	2	34	34	10	138	21	72	236	85	143	220	214	223	265	32	33	4	2	244	72	8	8	8	11	77	284	13	159	159	247	88	171	165	175	165	182	150
Min	0	0	0	0	0	0	0	0	0	0	0	0	0	0	0	0	0	0	0	0	0	0	0	0	0	0	0	0	0	0	0	0	0	0	0	0	0	0	0	0	0	0	0	0	0	0	0	0	0
Max	1	1	1	1	1	1	1	1	1	1	1	1	1	1	1	1	1	1	1	1	1	1	1	1	1	1	1	1	1	1	1	1	1	1	1	1	1	1	1	1	1	1	1	1	1	1	1	1	1
[truncated: 87 more columns]

## Sheet: allele name
Molecular marker	Internal Code	Formal name
ECMG23	23-A	ECMG23-A
	23-B	ECMG23-B
	23-C	ECMG23-C
	23-D	ECMG23-D
	23-E	ECMG23-E
	23-F	ECMG23-F
ECMG26	26-A	ECMG26-A
	26-B	ECMG26-B
	26-C	ECMG26-C
	26-D	ECMG26-D
	26-E	ECMG26-E
	26-F	ECMG26-F
	26-G	ECMG26-G
ECMG28	28-A	ECMG28-A
	28-B	ECMG28-B
	28-C	ECMG28-C
	28-D	ECMG28-D
	28-F	ECMG28-F
ECM47a	47-A	ECM47a-A
	47-B	ECM47a-B
	47-C	ECM47a-C
	47-D	ECM47a-D
	47-E	ECM47a-E
	47-F	ECM47a-F
	47-G	ECM47a-G
	47-H	ECM47a-H
	47-I	ECM47a-I
	47-J	ECM47a-J
	47-K	ECM47a-K
	47-L	ECM47a-L
CaSSR26	C26-A	CaSSR26-A
	C26-B	CaSSR26-B
	C26-C	CaSSR26-C
	C26-D	CaSSR26-D
	C26-E	CaSSR26-E
	C26-F	CaSSR26-F
	C26-G	CaSSR26-G
CaSSR35	C35-A	CaSSR35-A
	C35-B	CaSSR35-B
	C35-C	CaSSR35-C
	C35-D	CaSSR35-D
	C35-E	CaSSR35-E
	C35-F	CaSSR35-F
S817	S17-A	S817-A
	S17-B	S817-B
	S17-C	S817-C
	S17-D	S817-D
	S17-E	S817-E
	S17-F	S817-F
	S17-G	S817-G
	S17-H	S817-H
	S17-I	S817-I
	S17-J	S817-J
	S17-K	S817-K
	S17-L	S817-L
	S17-M	S817-M
	S17-N	S817-N
	S17-O	S817-O
	S17-P	S817-P
	S17-Q	S817-Q
	S17-R	S817-R
	S17-S	S817-S
	S17-T	S817-T
	S17-U	S817-U
	S17-V	S817-V
	S17-W	S817-W
	S17-X	S817-X
S829	S29-A	S829-A
	S29-B	S829-B
	S29-C	S829-C
	S29-D	S829-D
	S29-E	S829-E
	S29-F	S829-F
	S29-G	S829-G
	S29-H	S829-H
	S29-I	S829-I
	S29-J	S829-J
	S29-K	S829-K
	S29-L	S829-L
	S29-M	S829-M
	S29-N	S829-N
	S29-O	S829-O
S842	S42-A	S842-A
	S42-B	S842-B
	S42-C	S842-C
	S42-D	S842-D
	S42-E	S842-E
	S42-F	S842-F
	S42-G	S842-G
	S42-H	S842-H
	S42-I	S842-I
	S42-J	S842-J
	S42-K	S842-K
	S42-L	S842-L
	S42-M	S842-M
	S42-N	S842-N
	S42-O	S842-O
	S42-P	S842-P
	S42-Q	S842-Q
	S42-R	S842-R
	S42-S	S842-S
	S42-T	S842-T
	S42-U	S842-U
S820	S820-A	S820-A
	S820-B	S820-B
	S820-C	S820-C
	S820-D	S820-D
	S820-E	S820-E
	S820-F	S820-F
	S820-G	S820-G
	S820-H	S820-H
	S820-I	S820-I
	S820-J	S820-J
	S820-K	S820-K
S836	S836-A	S836-A
	S836-B	S836-B
	S836-C	S836-C
	S836-D	S836-D
	S836-E	S836-E
	S836-F	S836-F
	S836-G	S836-G
	S836-H	S836-H
	S836-I	S836-I
	S836-J	S836-J
	S836-K	S836-K
	S836-L	S836-L
	S836-M	S836-M
	S836-N	S836-N
	S836-O	S836-O
	S836-P	S836-P
	S836-Q	S836-Q
	S836-R	S836-R
	S836-S	S836-S
	S836-T	S836-T
	S836-U	S836-U
